# Supplementary material for: Depression, anxiety, and happiness in dog owners and potential dog owners during the COVID-19 pandemic in the United States
Source: PLoS One. 2021 Dec 15;16(12):e0260676. doi: 10.1371/journal.pone.0260676 (PMC8673598; doi:10.1371/journal.pone.0260676)
Supplement: S1 Data — (XLSX) [file pone.0260676.s029.xlsx]

## Sheet: A1
record	QDevice	iStartr1	S1r1	S1r2	S1r3	S1r4	S1r5	S1r6	S2	MRK_Sample	S3	noanswerS3_n99	MRK_Age	S4	S5	Region	States_Division	S6r1	S6r2	S6r3	S6r4	S7	S8	S9	S10	M1r1	M1r2	M1r3	M1r4	M1r5	M1r6	M1r7	M1r8	M1r9	M1r10	M1r11	M1r12	M1r13	M1r14	M1r15	M1r16	M1r17	M1r18	M2r1	M2r2	M2r3	M2r4	M2r5	M2r6
3	2	1	1	1	0	0	0	0		1	32	0	1	1	27	2	4	2	2	2	3	1	3	3	2	6	5	5	6	4	5	6	4	6	3	5	6	5	6	2	5	2	6	4	2	3	2	3	4
5	1	1	1	0	0	0	0	0		1	67	0	5	1	22	2	3	2	4	5	3	1	5	5	2	6	3	7	1	7	2	6	6	1	6	7	1	2	6	6	7	1	6	4	3	3	4	4	4
7	1	1	1	1	0	0	0	0		1	68	0	5	2	10	3	5	3	4	3	3	3	4	4	2	6	7	7	1	7	1	7	6	1	3	7	1	1	7	1	7	1	7	5	5	5	5	5	5
9	2	1	1	1	0	0	0	0		1	68	0	5	2	43	3	7	3	5	5	5	1	2	2	2	7	6	7	1	7	1	7	7	1	1	7	4	1	7	1	7	1	7	5	5	5	5	5	5
10	2	1	1	0	0	0	0	0		1	70	0	5	2	17	3	6	5	4	5	3	1	5	5	2	5	6	7	1	7	1	6	4	2	2	7	4	3	7	1	6	1	7	5	5	5	5	5	5
11	2	1	1	0	0	0	0	0		1	75	0	6	2	33	3	5	2	2	3	2	1	3	1	2	7	4	7	1	7	1	7	6	1	4	7	1	1	7	1	7	1	7	5	4	3	3	4	4
16	2	1	1	0	0	0	0	0		1	56	0	4	2	9	3	5	3	3	1	2	1	6	6	2	6	1	7	1	7	1	6	4	5	6	6	2	3	7	1	7	1	5	5	5	5	5	5	5
19	1	1	1	0	0	0	0	0		1	43	0	2	1	43	3	7	5	1	4	3	2	3	3	2	6	6	7	1	7	1	5	7	1	5	6	1	3	7	1	7	1	6	5	5	5	3	5	5
21	1	1	1	0	0	0	0	0		1	52	0	3	1	9	3	5	4	3	3	3	2	5	4	2	6	4	6	1	7	1	6	5	4	6	6	2	4	6	4	7	1	7	4	3	3	3	3	4
22	1	1	1	1	0	0	0	0		1	27	0	1	2	9	3	5	3	2	4	3	2	4	4	2	7	7	7	1	7	1	7	7	2	7	7	1	5	7	1	7	1	7	5	5	5	5	5	5
23	2	1	1	0	0	0	0	0		1	64	0	4	2	30	1	2	5	5	5	5	1	2	1	2	7	6	7	1	7	1	7	6	1	1	7	1	5	7	1	7	1	7	5	5	5	5	5	5
24	2	1	0	0	0	0	0	1	4	2	35	0	2	2	32	1	2	3	5	5	2					4	2	5	3	5	2	7	5	5	2	3	2	5	5	5	5	2	3	4	2	4	2	4	4
28	2	1	1	0	0	0	0	0		1	42	0	2	1	38	1	2	4	3	4	3	1	4	4	2	7	2	6	2	6	1	6	4	2	6	6	2	2	6	2	3	1	6	4	4	4	4	4	4
33	2	1	1	1	0	0	0	0		1	30	0	1	1	5	4	9	1	4	5	3	1	2	2	2	7	4	7	1	7	1	7	7	1	4	7	1	5	6	2	6	1	7	4	5	5	5	5	5
45	2	1	1	1	0	0	0	0		1	57	0	4	2	23	2	4	3	2	4	2	1	3	3	2	7	7	7	1	7	1	7	7	1	7	7	1	1	7	1	7	1	7	5	5	5	5	5	5
46	2	1	1	0	0	0	0	0		1	78	0	6	1	5	4	9	5	5	5	4	1	3	3	2	7	3	3	1	7	1	7	6	1	4	7	1	1	7	1	5	1	7	5	3	5	5	5	5
47	1	1	1	0	0	0	0	0		1	38	0	2	2	40	3	5	3	3	4	3	1	2	1	2	7	7	7	1	7	1	7	7	1	7	7	1	1	7	1	7	1	7	5	5	5	5	5	5
54	2	1	1	0	0	0	0	0		1	58	0	4	1	3	4	8	3	2	4	1	1	4	4	2	7	6	7	1	7	2	7	6	2	6	7	1	3	6	1	6	1	7	5	5	4	3	4	3
56	2	1	1	1	0	0	0	0		1	30	0	1	2	33	3	5	1	4	4	3	2	2	1	2	7	7	7	1	7	1	7	6	1	7	7	1	3	7	1	6	1	6	5	5	5	5	5	5
60	2	1	1	1	0	0	0	0		1	43	0	2	2	46	3	5	3	2	3	2	1	2	2	2	7	7	7	1	7	1	7	7	1	6	7	1	3	6	1	7	1	7	5	5	5	5	5	5
61	1	1	1	0	0	0	0	0		1	42	0	2	1	47	4	9	1	5	5	5	1	4	4	2	7	2	7	1	7	1	7	6	4	7	7	1	1	7	1	7	1	1	5	5	5	5	5	5
65	2	1	1	1	0	0	0	0		1	23	0	1	2	22	2	3	4	1	4	3	1	2	2	2	7	3	7	1	7	1	7	7	3	3	7	1	6	7	1	7	1	6	5	5	5	5	5	5
66	2	1	1	1	0	0	0	0		1	41	0	2	2	17	3	6	3	2	3	2	1	2	2	2	4	4	5	4	5	5	4	4	5	4	5	5	4	4	5	5	4	5	3	3	2	2	3	3
70	2	1	0	0	0	0	0	1	4	2	57	0	4	2	10	3	5	5	3	4	3					7	6	7	1	7	1	7	7	2	6	7	1	5	7	1	7	1	7	5	5	4	4	4	4
76	2	1	1	0	0	0	0	0		1	65	0	5	1	12	4	8	2	5	5	4	1	4	4	2	6	2	5	1	7	1	5	5	1	5	5	1	1	6	1	6	1	7	4	4	2	3	4	5
79	2	1	1	0	0	0	0	0		1	29	0	1	2	43	3	7	5	5	5	5	1	3	3	2	7	7	7	7	7	7	6	6	6	6	6	6	6	6	6	6	6	6	5	5	5	5	5	5
80	2	1	1	0	0	0	0	0		1	63	0	4	2	43	3	7	3	3	5	3	2	3	3	2	7	7	7	1	7	1	7	7	4	6	7	1	3	7	1	7	1	6	4	4	5	5	5	4
82	2	1	1	1	0	0	0	0		1	32	0	1	1	5	4	9	4	3	3	4	1	3	3	2	6	7	7	6	6	7	6	4	7	7	6	6	6	7	6	7	6	5	2	1	1	2	1	2
84	1	1	1	1	0	0	0	0		1	19	0	1	2	43	3	7	3	1	3	2	1	2	1	2	6	3	6	6	5	2	3	5	7	2	5	4	6	5	6	5	3	6	2	1	1	2	2	2
90	2	1	0	0	0	0	0	1	5	2	77	0	6	2	5	4	9	4	4	4	4					7	7	7	1	7	1	7	7	1	7	7	1	5	7	1	7	1	7	5	5	5	3	5	5
92	2	1	1	0	0	0	0	0		1	73	0	5	2	5	4	9	3	3	5	1	3	2	2	2	7	7	7	1	7	1	7	7	1	7	7	1	5	7	1	7	1	7	5	5	5	5	5	5
95	2	1	1	0	0	0	0	0		1	58	0	4	2	43	3	7	3	4	3	2	2	4	4	2	7	7	7	1	7	1	7	6	1	3	6	1	1	7	1	7	1	7	5	5	5	5	5	5
97	1	1	0	0	0	0	0	1	5	2	64	0	4	1	6	4	8	1	1	1	1					7	7	7	1	7	1	7	7	1	7	7	1	1	7	1	7	1	7	5	5	5	5	5	5
98	2	1	0	0	0	0	0	1	4	2	59	0	4	1	46	3	5	3	3	4	3					7	3	6	1	7	2	7	6	2	6	6	2	2	6	2	6	1	6	5	4	4	4	5	5
99	1	1	0	0	0	0	0	1	5	2	58	0	4	2	43	3	7	1	1	1	1					7	7	7	1	7	1	7	6	1	5	7	1	1	7	7	7	1	7	4	3	4	4	5	5
102	1	1	1	0	0	0	0	0		1	44	0	2	2	16	2	4	3	3	4	3	1	3	2	2	7	7	7	1	7	1	7	7	1	4	7	1	1	7	1	7	1	7	5	5	5	5	5	5
104	1	1	1	0	0	0	0	0		1	55	0	4	2	25	2	4	5	5	5	4	2	2	2	2	7	3	7	1	7	1	7	7	1	6	7	1	3	7	1	7	1	7	5	5	5	5	5	5
105	3	1	0	0	0	0	0	1	4	2	61	0	4	1	9	3	5	4	3	3	3					5	5	6	3	6	6	6	6	7	4	7	1	2	6	4	6	1	3	3	2	3	2	4	3
112	1	1	1	0	0	0	0	0		1	60	0	4	2	32	1	2	3	2	4	2	1	3	3	2	6	5	5	1	7	1	6	6	1	1	6	1	1	6	1	7	1	7	5	4	3	3	5	5
115	1	1	1	1	0	0	0	0		1	57	0	4	2	13	2	3	3	3	4	3	1	3	3	2	6	6	7	1	7	1	6	6	1	4	7	1	5	7	1	7	1	7	5	5	5	5	5	5
118	1	1	1	0	0	0	0	0		1	36	0	2	2	6	4	8	1	1	3	1	1	2	2	2	7	7	7	1	7	1	7	7	1	7	7	1	1	7	1	7	1	7	4	4	4	4	5	5
121	1	1	1	0	0	0	0	0		1	48	0	3	2	38	1	2	2	2	3	2	1	4	4	2	5	5	5	3	5	3	5	4	3	5	6	2	2	6	3	6	1	6	4	4	4	4	4	4
124	1	1	1	0	0	0	0	0		1	19	0	1	2	32	1	2	5	1	5	4	2	4	4	2	7	3	7	3	6	1	5	6	3	5	6	4	5	6	3	5	1	7	4	1	5	2	5	5
128	3	1	1	0	0	0	0	0		1	47	0	3	1	30	1	2	4	4	4	4	1	2	2	2	7	6	7	1	7	1	7	7	1	7	7	1	1	7	1	7	1	7	5	5	5	5	5	5
135	2	1	1	0	0	0	0	0		1	59	0	4	2	32	1	2	4	2	5	4	1	3	2	2	7	7	7	1	7	1	7	5	4	5	7	1	5	7	1	6	1	7	5	5	5	5	5	5
136	1	1	1	1	0	0	0	0		1	55	0	4	2	43	3	7	3	2	3	3	1	6	1	2	7	5	7	1	7	2	6	5	2	6	7	1	2	6	1	6	1	6	5	5	4	4	4	4
137	1	1	1	0	0	0	0	0		1	27	0	1	2	13	2	3	3	2	3	4	2	2	2	2	7	7	7	1	7	1	7	6	1	7	7	3	5	7	1	7	1	7	5	5	5	5	5	5
145	2	1	0	0	0	0	0	1	5	2	62	0	4	2	50	2	3	4	4	2	3					7	7	7	1	7	1	7	7	2	2	7	1	1	7	1	4	1	7	5	4	4	3	5	5
155	2	1	0	0	0	0	0	1	5	2	61	0	4	1	20	3	5	5	5	5	3					6	4	6	1	7	1	6	5	2	5	7	1	3	7	1	6	1	7	5	3	5	3	4	3
156	2	1	1	0	0	0	0	0		1	63	0	4	1	9	3	5	2	3	5	2	1	4	3	2	7	7	7	1	7	1	5	6	1	7	7	1	1	7	1	6	1	7	5	5	5	5	5	5
161	1	1	1	0	0	0	0	0		1	43	0	2	2	13	2	3	4	4	4	4	2	5	4	2	4	6	7	1	7	1	6	6	3	5	7	1	2	7	1	7	1	7	5	5	5	5	5	5
162	1	1	1	0	0	0	0	0		1	27	0	1	2	17	3	6	3	1	2	3	2	3	3	2	5	3	6	3	5	3	5	6	7	2	5	3	6	6	4	7	1	3	5	4	4	4	3	3
163	2	1	1	0	0	0	0	0		1	63	0	4	1	33	3	5	4	4	4	2	2	5	5	2	6	6	6	1	7	1	6	6	2	2	6	3	2	6	1	5	1	6	4	3	4	3	4	4
167	3	1	1	0	0	0	0	0		1	54	0	3	1	30	1	2	3	3	4	2	1	3	3	2	7	6	6	2	6	4	7	3	6	6	6	1	2	6	2	6	1	6	5	1	4	4	3	3
168	1	1	1	0	0	0	0	0		1	65	0	5	2	9	3	5	3	3	4	3	1	6	2	2	7	7	7	1	7	1	7	6	1	6	7	1	1	7	2	7	1	7	5	5	5	5	5	5
170	2	1	1	0	0	0	0	0		1	73	0	5	2	35	2	3	5	4	3	3	2	5	5	2	7	7	7	1	7	1	6	7	1	7	7	1	2	7	1	7	1	7	5	5	5	5	5	5
171	1	1	1	0	0	0	0	0		1	38	0	2	2	50	2	3	3	3	4	2	2	6	6	2	7	7	7	1	7	1	7	6	1	6	7	1	2	7	1	7	1	7	5	5	5	5	5	5
172	2	1	1	1	0	0	0	0		1	57	0	4	2	32	1	2	3	4	4	3	2	4	4	2	7	7	7	1	7	1	7	7	1	6	7	1	5	7	1	7	1	7	5	5	5	5	5	5
173	1	1	1	0	0	0	0	0		1	56	0	4	1	9	3	5	4	4	3	4	1	2	2	2	7	6	7	1	7	1	7	7	1	6	7	1	2	7	1	7	1	7	5	5	5	5	5	5
176	2	1	1	0	0	0	0	0		1	65	0	5	1	29	1	1	4	4	4	3	2	1	1	2	7	2	7	2	6	3	7	5	5	5	7	1	5	5	3	6	1	5	4	4	4	4	4	4
178	2	1	0	0	0	0	0	1	4	2	71	0	5	2	38	1	2	2	2	2	2					6	6	6	2	6	2	7	6	2	3	6	2	4	7	5	7	1	7	5	4	3	3	5	5
179	1	1	1	0	0	0	0	0		1	68	0	5	1	9	3	5	4	4	5	3	1	4	4	2	5	3	5	1	5	2	5	5	1	7	7	1	4	7	1	7	1	7	5	5	5	5	5	5
180	2	1	1	0	0	0	0	0		1	29	0	1	2	43	3	7	4	4	4	3	2	3	2	2	7	6	7	1	7	2	6	5	1	3	7	1	2	7	2	6	1	7	5	5	5	5	5	5
182	2	1	0	0	0	0	0	1	5	2	31	0	1	2	32	1	2	2	2	3	3					6	6	7	1	7	1	6	6	2	1	4	1	2	4	1	6	1	6	5	5	5	5	5	5
187	2	1	1	0	0	0	0	0		1	25	0	1	2	7	1	1	2	2	4	2	1	2	2	2	6	4	5	3	5	1	6	5	6	5	7	2	5	6	2	6	1	6	4	4	4	4	4	4
189	2	1	1	0	0	0	0	0		1	28	0	1	2	17	3	6	2	2	4	3	1	4	4	2	6	6	7	2	7	2	6	6	2	5	7	2	5	7	2	6	1	6	4	4	4	4	5	4
190	2	1	1	1	0	0	0	0		1	54	0	3	2	5	4	9	2	3	5	3	1	5	5	2	5	2	6	3	5	2	5	6	6	4	5	1	5	6	2	5	1	5	4	3	3	3	3	3
195	1	1	1	0	0	0	0	0		1	65	0	5	2	5	4	9	5	3	5	3	1	3	3	2	7	7	7	1	7	1	7	7	1	6	7	1	1	7	1	7	1	7	5	5	5	5	5	5
196	1	1	1	1	0	0	0	0		1	44	0	2	2	33	3	5	4	4	4	3	3	5	5	2	7	5	7	1	7	1	7	7	1	5	7	1	1	7	1	7	1	6	5	5	5	5	5	5
198	2	1	0	0	0	0	0	1	4	2	59	0	4	2	2	4	9	5	2	4	3					7	4	7	1	7	1	7	6	2	6	7	1	4	7	1	7	1	7	5	4	5	5	5	5
200	2	1	0	0	0	0	0	1	5	2	29	0	1	2	22	2	3	1	2	5	5					6	7	7	4	7	1	7	7	1	1	7	1	4	7	3	7	1	7	5	5	4	4	5	5
202	1	1	1	1	0	0	0	0		1	56	0	4	2	5	4	9	3	3	5	3	1	3	3	2	7	7	7	1	7	4	7	7	4	6	7	4	5	7	2	7	1	6	5	4	4	5	4	4
204	1	1	1	1	0	0	0	0		1	43	0	2	2	43	3	7	3	5	5	5	2	2	2	2	7	7	7	1	7	1	7	7	1	7	7	1	1	7	1	7	1	7	5	5	5	5	5	5
206	2	1	1	0	0	1	0	0		1	68	0	5	2	33	3	5	4	3	4	4	1	5	5	2	6	6	6	1	7	1	7	6	1	7	7	1	3	7	1	7	1	6	5	5	5	5	5	5
207	1	1	1	0	0	0	0	0		1	37	0	2	2	5	4	9	2	3	4	2	1	5	2	2	7	7	7	1	7	1	6	6	1	6	7	1	6	7	1	7	1	7	4	4	5	5	4	4
208	1	1	0	0	0	0	0	1	4	2	37	0	2	2	13	2	3	4	5	3	5					5	6	5	4	5	3	4	5	4	5	6	3	4	5	5	4	1	5	4	4	4	4	4	4
209	3	1	1	0	1	0	0	0		1	25	0	1	2	9	3	5	5	3	3	3	2	3	3	2	7	7	7	1	7	1	7	7	1	1	2	1	1	7	1	7	1	7	5	5	5	5	5	5
210	2	1	1	0	0	0	0	0		1	69	0	5	2	9	3	5	3	3	4	3	1	3	3	2	6	5	7	1	7	1	7	7	1	5	7	1	4	1	1	7	1	7	5	5	5	5	5	5
211	2	1	1	0	0	0	0	0		1	72	0	5	1	5	4	9	5	5	5	4	1	4	3	2	5	3	7	1	7	1	7	7	3	3	6	2	1	7	1	7	1	7	4	4	3	4	3	3
214	2	1	1	0	0	0	0	0		1	52	0	3	2	22	2	3	4	2	4	3	2	4	4	2	7	5	7	1	7	2	7	7	7	6	7	1	4	7	1	7	1	7	5	4	5	5	5	5
215	1	1	1	1	0	0	0	0		1	47	0	3	2	35	2	3	5	3	5	3	2	4	4	2	6	2	7	1	7	1	7	6	4	5	7	1	1	7	1	7	1	6	5	5	5	4	5	4
216	2	1	1	0	0	0	0	0		1	42	0	2	1	33	3	5	4	2	4	2	1	1	1	2	7	5	7	1	6	3	6	3	1	7	7	2	3	7	2	6	1	7	4	4	4	2	3	2
217	1	1	1	0	0	0	0	0		1	31	0	1	1	35	2	3	4	3	4	3	1	2	2	2	7	7	6	1	7	1	6	5	1	5	7	1	1	7	1	6	1	4	5	5	5	5	5	5
218	1	1	1	0	0	0	0	0		1	64	0	4	2	35	2	3	4	2	2	2	1	5	5	2	5	5	5	2	6	2	5	5	3	4	5	3	5	5	2	5	2	5	4	4	4	4	3	3
219	1	1	1	1	0	0	0	0		1	42	0	2	2	38	1	2	5	3	5	4	2	1	1	2	7	7	7	1	7	3	6	6	2	3	7	4	2	6	2	6	1	6	4	3	4	5	5	5
220	2	1	1	0	0	0	0	0		1	73	0	5	1	5	4	9	4	2	4	2	1	2	2	2	6	2	5	3	5	4	6	4	4	4	6	4	3	5	4	5	2	4	4	2	3	3	3	3
221	2	1	1	1	0	0	0	0		1	38	0	2	1	42	3	6	3	3	3	3	4	3	3	2	6	5	5	4	4	5	5	5	4	5	5	4	5	4	4	6	2	5	2	2	3	2	3	3
222	1	1	1	0	1	0	0	0		1	31	0	1	2	33	3	5	2	3	3	3	1	3	2	2	5	5	5	1	5	1	4	4	1	3	6	1	5	5	1	7	3	7	4	3	5	5	5	5
223	1	1	0	0	0	0	0	1	5	2	65	0	5	2	43	3	7	3	2	4	3					7	6	7	1	7	1	7	6	1	3	7	1	2	7	1	5	1	7	5	5	5	5	5	5
226	3	1	1	1	0	0	0	0		1	32	0	1	2	9	3	5	5	4	5	4	1	2	2	2	7	7	7	1	7	6	7	7	2	6	7	2	3	7	1	7	1	7	5	5	5	5	5	5
227	1	1	0	0	0	0	0	1	4	2	69	0	5	2	33	3	5	2	1	2	2					7	4	5	1	7	4	7	5	3	6	7	1	5	6	3	7	1	6	4	4	5	5	4	4
229	1	1	1	1	1	0	0	0		1	58	0	4	2	40	3	5	5	2	4	2	2	3	3	2	7	6	7	1	7	4	7	7	1	7	7	1	5	7	1	7	1	6	5	5	5	5	5	5
232	2	1	1	0	0	0	0	0		1	26	0	1	2	9	3	5	3	2	3	2	2	3	3	2	7	4	7	3	7	3	6	6	4	6	7	1	7	7	3	7	1	6	3	3	3	5	5	5
237	3	1	1	1	0	0	0	0		1	21	0	1	1	20	3	5	3	3	5	1	1	2	1	2	7	2	6	2	5	3	5	3	3	5	6	2	3	5	3	3	2	3	4	3	2	4	3	2
238	1	1	1	0	0	0	0	0		1	35	0	2	1	49	3	5	4	3	4	3	1	3	3	2	6	5	7	2	6	2	6	5	2	5	6	2	3	6	2	6	2	6	5	3	4	4	4	4
239	2	1	1	0	0	0	0	0		1	28	0	1	1	28	4	8	3	2	2	2	2	5	5	2	6	5	6	2	5	3	6	5	3	2	6	2	2	5	2	5	1	6	4	1	3	2	3	3
240	2	1	0	0	0	0	0	1	5	2	63	0	4	2	5	4	9	4	3	2	3					7	6	7	1	7	1	7	7	2	6	7	1	2	7	1	7	1	7	5	5	5	5	5	5
245	3	1	1	0	0	0	0	0		1	58	0	4	2	22	2	3	5	3	5	2	1	4	4	2	5	7	5	1	6	1	4	7	1	1	6	1	2	6	1	7	1	7	5	5	5	5	5	5
246	2	1	1	1	0	0	0	0		1	62	0	4	2	13	2	3	2	2	4	3	1	3	3	2	4	5	7	1	7	1	7	2	1	7	7	1	1	7	1	7	1	1	5	5	5	5	5	5
248	2	1	1	1	0	0	0	0		1	59	0	4	1	21	1	1	3	2	5	2	1	3	3	2	7	2	7	2	7	2	7	6	4	4	7	3	5	7	2	7	1	3	4	4	4	4	4	3
251	3	1	1	0	0	0	0	0		1	65	0	5	2	13	2	3	4	4	4	3	1	5	4	2	7	6	7	1	7	1	7	7	1	6	7	1	3	7	1	7	1	6	5	5	4	4	4	4
253	2	1	1	1	0	0	0	0		1	33	0	1	1	38	1	2	5	4	5	3	1	4	3	2	6	6	7	2	6	1	6	5	2	3	6	1	5	6	2	6	1	6	5	5	5	5	5	5
254	2	1	1	0	0	0	0	0		1	42	0	2	2	9	3	5	4	2	4	1	2	3	2	2	7	6	6	1	7	3	7	7	1	6	7	3	6	7	1	7	1	7	5	2	5	5	5	5
255	2	1	1	0	0	0	0	0		1	44	0	2	1	13	2	3	3	4	4	3	1	3	1	2	6	3	6	3	6	2	6	6	2	5	6	2	5	6	2	6	2	6	4	4	4	3	4	4
256	3	1	1	0	0	0	0	0		1	55	0	4	2	49	3	5	2	2	1	2	1	3	3	2	6	7	7	1	7	1	7	6	1	5	7	1	2	7	1	7	1	7	5	4	5	5	5	5
257	2	1	1	0	0	0	0	0		1	45	0	3	2	35	2	3	2	2	3	4	1	2	2	2	6	4	7	1	7	1	7	3	2	6	7	1	2	7	1	7	1	7	5	5	5	5	5	5
259	1	1	1	0	0	0	0	0		1	38	0	2	1	32	1	2	2	3	4	2	1	3	3	2	7	5	7	1	7	1	6	7	1	6	7	1	3	7	1	7	1	7	2	5	5	5	4	4
260	2	1	1	1	0	1	0	0		1	34	0	1	1	16	2	4	5	5	5	5	2	4	4	2	7	6	6	1	6	1	7	6	1	7	7	1	1	5	1	4	1	6	5	5	5	5	5	5
261	2	1	1	0	0	0	0	0		1	66	0	5	2	6	4	8	3	3	4	1	1	2	2	2	7	3	7	1	7	1	7	7	1	6	7	1	1	7	1	7	1	6	5	5	5	5	5	5
263	2	1	1	0	0	0	0	0		1	59	0	4	2	20	3	5	3	3	5	3	1	4	4	2	7	1	7	1	7	1	7	6	5	5	6	2	2	7	1	6	1	6	5	5	5	5	5	5
264	2	1	1	1	1	0	0	0		1	27	0	1	2	14	2	3	4	3	5	2	1	5	5	2	6	6	7	5	7	2	6	4	6	3	6	1	5	6	2	6	1	6	5	5	4	4	5	5
265	2	1	1	1	0	0	0	0		1	42	0	2	2	1	3	6	5	4	5	5	3	5	4	2	7	7	5	1	7	3	7	7	1	5	7	1	5	5	1	7	1	7	5	5	5	5	5	5
266	2	1	1	1	0	0	0	0		1	33	0	1	1	35	2	3	3	3	2	2	1	3	3	2	5	6	6	7	6	5	5	5	6	6	5	5	5	5	6	6	6	5	2	3	3	2	2	2
267	2	1	1	1	0	0	0	0		1	24	0	1	2	47	4	9	3	2	3	3	1	3	3	2	7	6	7	1	7	1	7	7	1	5	7	1	3	6	1	7	1	7	5	5	5	5	5	5
268	2	1	0	0	0	0	0	1	4	2	63	0	4	1	7	1	1	2	3	4	3					7	6	7	1	6	1	6	5	2	4	6	1	2	6	2	6	1	6	5	5	5	5	5	5
270	3	1	1	1	0	0	1	0		1	57	0	4	2	43	3	7	5	4	5	4	3	5	5	2	7	7	7	1	7	1	7	7	1	7	7	2	3	7	1	7	1	7	5	5	4	4	5	5
272	2	1	1	0	0	0	0	0		1	40	0	2	1	32	1	2	3	2	5	2	1	1	1	2	7	7	7	1	6	4	5	4	4	5	6	4	5	4	2	5	1	5	3	1	4	4	4	4
274	1	1	1	1	0	0	0	0		1	42	0	2	2	6	4	8	2	2	3	3	2	3	3	2	6	7	7	1	7	1	7	7	2	7	7	1	5	7	1	7	1	7	5	3	3	4	4	4
280	1	1	1	0	0	1	0	0		1	19	0	1	2	5	4	9	3	3	3	3	1	4	4	2	6	7	7	2	7	1	7	6	2	2	7	1	5	7	3	6	1	7	4	4	3	3	4	4
282	1	1	0	0	0	0	0	1	4	2	33	0	1	1	5	4	9	2	2	2	3					7	7	7	3	7	4	6	7	2	7	7	2	4	6	2	6	2	6	5	4	4	3	3	3
286	1	1	1	0	0	0	0	0		1	35	0	2	2	11	4	9	3	4	5	4	2	5	4	2	6	7	7	2	7	1	7	6	2	6	7	2	5	7	1	7	1	7	5	5	5	5	4	4
288	1	1	1	0	0	0	0	0		1	27	0	1	2	37	4	9	3	2	5	2	1	2	2	2	7	7	7	1	7	1	7	5	1	6	7	1	2	7	1	7	1	7	5	5	5	5	5	5
291	2	1	1	0	0	0	0	0		1	49	0	3	2	50	2	3	3	3	4	3	1	4	4	2	6	5	7	1	7	1	6	2	3	5	7	1	2	7	1	5	1	7	5	5	4	4	5	5
293	2	1	1	0	0	1	0	0		1	53	0	3	2	38	1	2	4	3	4	3	2	2	2	2	6	5	7	1	7	1	6	7	1	1	7	1	5	7	1	7	1	7	5	5	5	5	5	5
295	2	1	1	1	0	0	0	0		1	27	0	1	2	5	4	9	5	4	4	4	1	3	3	2	7	5	7	1	6	1	7	6	2	3	7	1	1	7	2	6	1	7	5	5	5	5	5	5
301	3	1	1	1	0	0	0	0		1	48	0	3	2	47	4	9	3	3	3	3	1	3	3	2	7	4	7	1	7	1	7	5	4	7	7	1	4	7	1	7	1	7	5	5	5	5	5	5
302	1	1	1	0	0	0	0	0		1	36	0	2	2	44	4	8	3	4	3	4	1	2	2	2	7	7	7	1	7	1	7	7	1	5	7	1	5	7	1	7	1	7	5	5	5	5	5	5
303	2	1	1	1	0	0	0	0		1	54	0	3	2	40	3	5	1	2	3	3	1	2	2	2	7	5	7	1	7	6	7	6	1	6	7	1	1	7	1	7	1	7	5	5	5	5	5	5
304	1	1	0	0	0	0	0	1	5	2	37	0	2	2	9	3	5	1	2	2	2					7	6	7	1	7	2	6	7	2	3	6	1	2	7	1	4	1	5	5	2	5	5	5	3
306	1	1	1	1	0	0	0	0		1	43	0	2	2	43	3	7	2	3	5	3	2	4	4	2	7	7	7	1	7	1	7	7	2	7	7	1	1	7	1	7	1	7	5	5	5	5	5	5
309	2	1	1	1	0	0	0	0		1	45	0	3	1	10	3	5	1	1	3	2	1	3	3	2	7	7	7	1	7	1	7	7	1	5	7	1	5	7	1	7	1	7	5	5	5	5	5	5
312	1	1	1	0	0	0	0	0		1	28	0	1	2	5	4	9	1	2	2	2	2	4	4	2	7	5	7	1	7	1	7	6	3	6	7	1	6	7	1	7	1	7	5	5	5	5	5	5
318	2	1	0	0	0	0	0	1	5	2	39	0	2	1	43	3	7	5	3	4	3					5	7	6	2	6	2	7	5	3	4	6	1	4	6	1	4	1	5	5	4	3	3	5	5
326	2	1	0	0	0	0	0	1	5	2	50	0	3	2	5	4	9	3	5	3	5					7	7	6	1	7	1	7	7	1	7	7	1	1	7	1	7	1	7	5	5	5	5	5	5
327	2	1	1	0	0	0	0	0		1	27	0	1	2	10	3	5	4	3	4	4	1	3	3	2	7	6	6	2	6	3	6	5	3	4	7	2	4	6	3	6	1	6	4	4	4	4	4	4
331	1	1	1	1	1	0	0	0		1	19	0	1	2	10	3	5	3	3	4	3	3	1	1	2	7	6	7	1	7	2	7	5	1	5	7	2	3	7	2	5	1	6	5	4	5	5	5	5
333	1	1	1	0	0	0	0	0		1	37	0	2	2	13	2	3	3	4	4	3	2	3	3	2	7	6	7	1	7	1	7	7	1	7	7	1	6	7	1	7	1	7	5	4	5	5	4	4
336	2	1	1	0	0	0	0	0		1	47	0	3	2	5	4	9	5	3	4	3	1	3	3	2	7	6	6	1	6	1	6	6	1	7	7	1	1	6	1	7	1	7	5	3	4	3	5	5
337	1	1	1	0	0	0	0	0		1	52	0	3	2	24	3	6	4	4	4	5	1	2	2	2	7	7	7	1	7	1	7	6	2	5	7	1	3	7	1	7	1	7	5	5	5	5	5	5
338	1	1	0	0	0	0	0	1	5	2	50	0	3	2	47	4	9	5	5	5	5					5	3	5	3	5	4	5	5	3	4	5	3	4	5	4	4	1	5	3	2	3	3	3	3
339	2	1	1	0	0	0	0	0		1	30	0	1	1	47	4	9	3	3	3	3	1	3	3	2	6	3	5	2	5	3	5	5	4	5	5	5	5	6	5	6	5	5	5	5	5	5	5	5
340	2	1	1	1	0	0	0	0		1	21	0	1	2	10	3	5	3	2	3	2	5	1	1	2	7	7	7	1	6	3	6	6	7	6	6	2	5	6	2	7	1	7	5	5	5	5	5	5
346	1	1	1	0	0	0	0	0		1	35	0	2	2	5	4	9	2	3	3	2	1	3	3	2	7	7	7	1	7	2	7	7	1	5	7	5	3	6	1	7	1	7	5	5	5	5	5	5
347	1	1	1	1	0	0	0	0		1	46	0	3	2	17	3	6	4	3	4	3	1	2	2	2	7	5	5	1	5	3	5	4	2	5	7	2	5	6	3	5	1	7	5	5	5	4	5	5
348	1	1	1	1	0	0	0	0		1	59	0	4	2	32	1	2	5	3	5	3	2	3	3	2	7	7	7	1	7	1	7	6	1	3	7	1	1	7	1	7	1	7	5	5	5	5	5	5
350	2	1	1	1	0	0	0	0		1	53	0	3	2	47	4	9	5	5	5	5	2	3	1	2	5	5	5	5	5	5	5	5	5	5	5	5	5	5	5	5	1	5	5	5	5	5	5	5
351	1	1	0	0	0	0	0	1	4	2	42	0	2	2	8	3	5	4	4	5	4					4	4	6	2	6	3	6	7	2	1	5	1	2	6	2	7	1	6	3	3	3	3	3	3
358	2	1	1	0	0	1	0	0		1	70	0	5	1	20	3	5	3	5	5	4	1	2	1	2	5	3	7	1	5	2	5	2	3	3	6	1	2	6	1	3	1	5	5	5	4	4	4	4
361	2	1	1	0	0	0	0	0		1	79	0	6	2	3	4	8	5	1	1	3	3	5	5	2	7	7	7	1	7	1	7	7	1	2	7	1	1	7	1	7	1	7	5	5	5	5	5	5
362	2	1	1	1	0	0	0	0		1	59	0	4	2	38	1	2	2	3	4	1	3	3	2	2	7	5	7	1	7	1	7	7	1	7	7	1	1	7	1	7	1	7	5	5	5	5	5	5
363	2	1	1	1	0	0	0	0		1	46	0	3	2	42	3	6	2	2	3	2	2	3	3	2	7	4	7	1	7	1	7	7	1	6	7	1	5	7	1	7	1	5	5	5	5	3	5	5
366	2	1	1	1	0	0	0	0		1	42	0	2	1	33	3	5	5	3	5	4	1	2	1	2	5	6	7	7	6	5	4	5	6	6	7	5	5	6	6	6	6	4	2	2	2	3	2	2
367	1	1	1	0	0	0	0	0		1	32	0	1	1	32	1	2	3	4	4	3	1	2	1	2	7	4	6	3	7	1	6	6	4	2	7	4	5	7	1	5	1	7	2	4	4	3	5	4
369	1	1	1	0	0	0	0	0		1	33	0	1	1	13	2	3	4	3	5	4	1	2	2	2	7	4	7	1	7	5	5	5	1	5	7	1	3	3	1	6	1	7	5	5	5	5	5	5
370	2	1	1	1	0	0	0	0		1	46	0	3	1	32	1	2	4	4	4	4	2	4	4	2	5	5	6	1	5	1	6	5	6	4	7	1	2	5	1	5	1	5	5	4	5	4	5	4
373	1	1	1	1	0	0	0	0		1	40	0	2	1	13	2	3	4	3	4	4	1	3	3	2	7	5	7	4	6	2	7	6	3	7	7	1	5	6	1	7	2	7	5	3	3	2	5	5
374	1	1	0	0	0	0	0	1	4	2	38	0	2	2	22	2	3	3	3	3	3					6	4	5	3	5	3	6	5	4	3	5	3	5	4	3	5	2	3	3	2	3	4	4	4
376	1	1	1	0	0	0	0	0		1	23	0	1	1	43	3	7	4	3	3	2	1	3	3	2	3	2	5	3	1	2	6	5	4	3	3	3	4	5	2	6	7	6	5	5	5	5	5	5
377	2	1	1	0	0	0	0	0		1	35	0	2	1	22	2	3	5	5	5	5	1	3	3	2	7	7	6	1	7	1	7	1	6	7	6	4	1	7	1	7	1	7	2	3	1	2	2	2
381	2	1	1	1	0	0	0	0		1	40	0	2	2	50	2	3	5	1	5	2	1	2	2	2	7	7	7	1	7	1	7	7	1	5	7	1	5	7	1	7	1	7	5	5	5	5	5	5
383	3	1	1	0	0	0	0	0		1	35	0	2	2	3	4	8	3	2	4	3	1	3	2	2	5	4	5	5	5	1	3	4	2	2	5	1	6	5	3	5	1	6	5	4	5	5	5	5
384	1	1	1	1	0	1	0	0		1	53	0	3	2	10	3	5	2	3	4	3	2	4	4	2	6	5	7	1	7	1	7	7	4	5	7	1	1	7	1	7	1	4	5	5	5	5	5	5
386	1	1	1	1	0	0	0	0		1	40	0	2	2	32	1	2	4	2	4	3	1	5	5	2	7	7	7	1	7	1	7	7	1	2	7	1	6	6	2	7	1	6	1	4	5	5	5	5
393	2	1	1	0	0	0	0	0		1	63	0	4	2	16	2	4	3	4	4	4	1	6	6	2	5	4	7	1	7	1	5	5	3	3	7	1	3	7	1	7	1	5	4	3	3	4	4	4
394	2	1	1	0	0	0	0	0		1	30	0	1	1	21	1	1	2	2	4	3	1	5	5	2	7	7	7	1	7	1	7	7	1	6	7	1	4	7	1	7	1	7	5	5	5	5	5	5
398	1	1	1	0	0	0	0	0		1	59	0	4	2	21	1	1	4	2	3	3	1	5	1	2	7	7	7	1	7	1	7	7	1	7	7	1	1	7	1	7	1	7	5	5	5	5	5	5
399	1	1	0	0	0	0	0	1	5	2	59	0	4	2	43	3	7	5	2	4	3					7	7	7	2	7	1	6	3	4	7	7	1	5	7	2	4	1	7	5	4	4	3	5	4
404	2	1	1	0	0	0	0	0		1	33	0	1	2	46	3	5	5	4	4	4	1	2	2	2	7	7	7	1	7	1	7	7	2	7	7	1	4	7	1	7	1	7	5	5	5	5	5	5
407	1	1	0	0	0	0	0	1	4	2	43	0	2	2	33	3	5	2	2	4	2					6	4	4	2	6	3	4	7	4	5	6	2	4	5	2	4	1	2	4	4	4	4	4	4
408	3	1	1	1	0	0	0	0		1	62	0	4	2	14	2	3	4	3	5	3	1	6	4	2	6	3	5	1	5	1	5	2	3	4	6	2	4	5	2	5	1	5	4	4	4	4	1	4
410	2	1	1	0	0	1	0	0		1	71	0	5	1	32	1	2	5	5	5	5	1	2	2	2	6	5	7	1	7	1	7	1	1	2	6	1	1	7	1	6	1	6	5	5	5	5	5	5
412	2	1	1	0	0	0	0	0		1	77	0	6	2	40	3	5	2	4	3	3	1	6	6	2	7	6	7	7	7	1	7	7	1	7	7	1	1	7	1	7	1	7	5	5	5	5	5	5
413	2	1	1	1	0	0	0	0		1	35	0	2	1	44	4	8	3	2	3	3	1	4	4	2	6	4	2	2	7	2	6	5	4	5	7	1	5	6	2	6	1	6	4	3	4	3	4	4
414	2	1	1	0	0	0	0	0		1	43	0	2	1	7	1	1	2	2	2	2	1	3	3	2	7	7	7	1	7	1	7	7	1	1	7	1	1	7	1	7	1	7	5	5	5	5	5	5
418	1	1	1	1	0	0	0	0		1	47	0	3	2	22	2	3	5	4	4	5	2	2	2	2	5	3	5	3	5	1	5	4	3	3	5	3	3	5	3	5	2	5	4	4	5	4	4	4
421	2	1	1	0	0	0	0	0		1	31	0	1	1	9	3	5	3	4	4	3	2	3	3	2	6	3	5	3	5	1	3	3	1	5	6	1	3	6	3	6	1	6	5	5	5	4	5	5
422	1	1	1	1	0	0	0	0		1	58	0	4	2	9	3	5	3	3	4	3	5	6	6	2	6	7	7	1	7	1	7	4	1	6	7	1	5	7	1	7	1	7	5	5	5	5	5	5
424	2	1	0	0	0	0	0	1	4	2	29	0	1	1	7	1	1	5	5	2	3					5	4	7	1	5	1	5	2	1	4	6	1	1	6	1	4	1	6	5	5	3	3	5	5
426	2	1	0	0	0	0	0	1	5	2	38	0	2	2	9	3	5	1	3	3	1					7	7	7	1	7	1	7	7	4	7	7	1	1	7	1	7	1	7	5	5	5	5	5	5
427	2	1	1	0	0	0	0	0		1	82	0	6	2	25	2	4	1	1	4	1	1	5	4	2	6	6	7	1	7	6	7	7	7	6	7	1	5	6	1	7	1	7	5	5	5	5	5	5
431	1	1	1	0	0	1	0	0		1	47	0	3	2	10	3	5	2	2	4	3	2	5	5	2	7	7	7	1	7	1	7	7	1	7	7	1	1	7	1	7	1	7	5	5	5	5	5	5
432	2	1	1	1	0	0	0	0		1	56	0	4	2	25	2	4	3	4	3	4	2	4	4	2	7	7	7	1	7	2	7	7	4	1	7	1	1	7	1	7	1	7	5	5	5	5	5	5
433	2	1	1	1	0	0	0	0		1	83	0	6	2	21	1	1	2	2	3	2	1	5	5	2	7	4	7	1	7	1	7	7	1	3	7	1	1	7	1	7	1	7	5	5	5	5	5	5
434	2	1	0	0	0	0	0	1	5	2	60	0	4	2	32	1	2	5	3	3	3					7	3	7	1	7	1	6	6	1	5	7	1	6	7	1	6	1	7	5	5	5	5	5	5
435	2	1	1	0	0	0	0	0		1	78	0	6	1	13	2	3	4	2	4	4	1	2	1	2	7	3	6	1	6	1	6	6	2	3	6	1	1	6	2	6	1	5	4	2	4	4	4	4
440	1	1	0	0	0	0	0	1	5	2	64	0	4	2	17	3	6	3	1	1	1					7	5	7	1	7	2	7	7	1	2	7	4	5	7	3	7	1	7	5	4	5	4	5	5
441	2	1	0	0	0	0	0	1	5	2	36	0	2	2	14	2	3	5	4	4	5					5	3	3	1	6	4	5	5	1	3	6	1	2	5	2	5	1	7	5	5	5	4	4	5
442	1	1	0	0	0	0	0	1	5	2	51	0	3	2	5	4	9	4	4	3	4					6	5	6	2	7	2	5	5	1	3	6	2	4	6	3	4	2	6	5	5	5	4	5	5
443	2	1	0	0	0	0	0	1	4	2	66	0	5	2	13	2	3	3	3	3	3					6	6	6	3	6	1	7	7	4	1	7	1	1	7	2	7	1	7	5	5	5	5	5	5
445	2	1	1	1	0	0	0	0		1	57	0	4	2	25	2	4	4	4	4	3	1	5	5	2	6	6	7	1	7	1	6	5	2	3	7	1	3	7	2	5	1	6	5	5	5	5	5	5
446	1	1	1	0	0	0	0	0		1	80	0	6	2	5	4	9	4	4	4	3	2	4	4	2	7	5	7	1	7	1	6	6	2	3	7	1	2	7	1	7	1	6	5	5	5	5	5	5
452	3	1	1	0	0	0	0	0		1	68	0	5	1	13	2	3	4	3	4	3	1	3	3	2	7	5	7	1	7	1	7	7	1	7	7	1	5	7	1	7	1	7	5	4	4	5	4	4
453	2	1	1	1	0	0	0	0		1	68	0	5	2	46	3	5	4	4	4	4	1	4	4	2	6	6	6	3	6	4	6	6	6	6	6	6	2	6	2	6	1	6	4	4	3	3	3	3
454	1	1	1	1	0	0	0	0		1	55	0	4	2	24	3	6	3	3	5	5	3	2	2	2	6	7	6	1	7	2	5	7	2	2	7	2	5	7	1	7	1	6	5	5	5	4	4	4
456	2	1	1	0	0	0	0	0		1	53	0	3	2	30	1	2	3	3	4	3	1	6	6	2	7	7	7	1	7	1	6	6	1	5	7	1	4	6	1	7	1	6	5	5	5	5	5	5
458	1	1	0	0	0	0	0	1	5	2	45	0	3	1	30	1	2	4	4	3	3					7	4	5	3	6	6	6	6	4	3	6	3	5	3	3	6	2	4	4	4	4	4	4	4
461	2	1	1	0	0	0	0	0		1	41	0	2	1	30	1	2	5	3	4	4	1	3	3	2	7	6	7	1	6	1	7	6	1	4	7	1	1	7	1	7	1	7	5	5	5	5	5	5
462	2	1	1	0	0	1	0	0		1	64	0	4	2	9	3	5	3	2	3	2	2	3	3	2	6	4	7	1	7	1	7	6	2	6	7	1	4	7	1	7	1	4	5	4	4	5	5	5
465	1	1	1	1	0	0	0	0		1	59	0	4	1	43	3	7	5	5	5	4	1	6	6	2	4	1	2	7	1	2	1	1	5	2	2	2	2	2	4	3	4	1	5	1	1	1	2	2
466	2	1	1	0	0	0	0	0		1	70	0	5	1	32	1	2	5	5	5	5	1	3	3	2	7	7	7	1	7	1	5	7	1	4	7	1	1	7	1	7	1	7	5	5	5	5	5	5
470	2	1	1	0	0	0	0	0		1	53	0	3	2	37	4	9	4	1	4	2	1	4	3	2	7	7	7	1	7	1	7	7	1	7	7	1	2	7	1	7	1	7	5	5	5	5	5	5
471	2	1	1	0	0	1	0	0		1	37	0	2	1	32	1	2	5	3	5	4	2	5	1	2	7	6	7	1	7	2	7	5	2	7	7	1	1	7	2	6	1	7	5	5	4	4	5	5
472	2	1	1	1	0	0	0	0		1	56	0	4	2	9	3	5	5	5	5	4	1	3	3	2	7	5	7	1	7	4	7	1	1	7	7	1	1	7	1	7	1	7	5	5	5	5	5	5
475	2	1	1	0	0	0	0	0		1	73	0	5	1	21	1	1	4	4	4	5	1	4	3	2	7	6	7	1	7	1	7	7	1	6	7	1	5	7	1	7	1	6	5	5	5	5	5	5
479	2	1	1	0	0	0	0	0		1	67	0	5	1	38	1	2	4	2	4	2	1	5	5	2	6	6	7	1	7	2	6	6	2	3	7	1	2	6	6	7	1	6	5	4	5	5	5	4
480	2	1	1	1	0	0	0	0		1	33	0	1	1	43	3	7	4	3	3	2	2	4	4	2	5	4	6	3	6	3	5	6	2	5	6	5	2	6	3	6	1	6	2	5	5	5	5	5
482	2	1	1	1	0	0	0	0		1	33	0	1	2	49	3	5	3	4	3	3	1	5	5	2	7	6	6	1	6	2	5	6	1	5	7	1	5	7	1	6	1	7	2	5	4	5	4	4
483	2	1	1	1	0	0	0	0		1	53	0	3	2	23	2	4	5	3	5	5	2	4	4	2	6	7	7	1	6	5	7	7	2	7	7	1	3	5	1	7	1	6	5	5	5	5	5	5
484	1	1	1	0	0	0	0	0		1	34	0	1	2	6	4	8	2	3	3	3	2	3	3	2	7	7	7	1	7	1	7	7	1	6	7	1	2	7	1	7	1	7	5	5	5	5	5	5
485	2	1	1	0	0	0	0	0		1	34	0	1	2	46	3	5	3	3	5	3	1	5	4	2	5	1	7	1	7	1	5	5	4	5	6	2	1	7	2	6	1	3	4	3	2	4	3	3
487	2	1	1	0	0	0	0	0		1	71	0	5	1	9	3	5	3	5	5	3	2	5	5	2	7	6	7	1	7	1	6	7	1	3	7	2	2	7	1	7	1	7	5	5	5	5	5	5
489	2	1	1	0	0	0	0	0		1	51	0	3	2	9	3	5	3	4	5	3	1	4	4	2	7	7	7	1	7	1	7	7	1	7	7	1	1	7	1	7	1	7	5	5	5	5	5	5
490	1	1	0	0	0	0	0	1	5	2	34	0	1	2	44	4	8	3	4	3	3					5	7	7	1	7	3	7	5	2	6	6	1	3	6	1	4	1	7	4	4	4	2	5	5
491	2	1	0	0	0	0	0	1	5	2	20	0	1	2	5	4	9	4	3	2	2					7	7	7	7	2	1	6	4	1	7	7	1	2	7	1	4	1	7	5	5	5	5	5	5
492	2	1	1	0	0	0	0	0		1	67	0	5	2	46	3	5	4	4	4	3	1	3	3	2	6	3	7	1	7	3	6	6	4	5	7	1	4	6	1	7	1	6	4	4	4	4	4	4
494	2	1	1	1	0	0	0	0		1	63	0	4	1	30	1	2	4	3	5	4	1	6	6	2	7	7	7	1	7	1	6	6	1	5	7	1	2	7	1	7	1	7	5	5	5	4	5	5
499	1	1	1	1	0	1	0	0		1	56	0	4	2	22	2	3	4	2	4	1	1	3	3	2	7	6	7	1	7	1	7	7	2	5	7	1	3	7	1	7	1	7	5	5	5	5	5	5
500	2	1	1	1	0	0	0	0		1	69	0	5	1	49	3	5	4	4	4	3	1	5	5	2	6	3	7	1	7	5	5	4	3	5	5	1	3	6	1	6	1	7	5	3	2	2	4	4
502	2	1	1	0	0	0	0	0		1	65	0	5	2	39	1	1	5	4	4	3	2	6	6	2	7	5	7	1	6	2	7	6	1	7	6	1	3	6	1	6	1	7	5	5	3	4	5	5
503	2	1	1	1	0	0	0	0		1	18	0	1	2	13	2	3	1	2	2	1	1	2	2	2	6	7	5	1	5	1	5	6	2	6	7	1	3	5	2	6	1	7	5	4	5	5	5	5
504	2	1	1	1	0	0	0	0		1	68	0	5	2	33	3	5	5	5	5	5	5	6	6	2	7	7	7	1	7	1	7	7	1	7	7	1	1	7	1	7	1	7	5	5	5	5	5	5
506	2	1	1	0	0	0	0	0		1	65	0	5	2	25	2	4	5	5	4	3	1	5	5	2	7	2	7	1	7	1	6	7	1	6	6	1	3	7	1	6	1	7	5	5	5	5	5	5
507	2	1	1	0	0	0	0	0		1	62	0	4	1	7	1	1	4	4	4	4	1	4	4	2	7	5	7	1	7	1	7	7	1	7	7	1	1	7	1	7	1	7	5	5	5	5	5	5
509	1	1	0	0	0	0	0	1	4	2	61	0	4	1	9	3	5	2	4	5	2					7	4	6	1	7	2	6	4	1	4	6	2	5	6	1	4	1	6	3	3	3	3	4	4
510	1	1	1	1	0	0	0	0		1	35	0	2	2	5	4	9	3	2	5	3	1	2	2	2	7	5	7	1	6	1	7	6	2	6	7	1	2	7	1	5	1	7	5	5	5	3	5	5
511	2	1	0	0	0	0	0	1	5	2	31	0	1	2	9	3	5	4	3	4	2					7	4	5	1	7	6	4	5	4	5	7	1	1	5	1	4	1	6	5	5	5	5	5	5
513	2	1	1	1	0	0	0	0		1	40	0	2	2	5	4	9	4	4	4	4	2	2	2	2	6	5	7	2	6	3	6	4	4	6	6	2	4	6	1	5	1	7	4	3	4	3	4	4
515	2	1	1	0	0	0	0	0		1	36	0	2	1	16	2	4	3	3	4	2	1	3	3	2	7	3	7	1	7	2	7	7	2	6	7	1	2	7	1	7	1	7	5	5	5	5	5	5
517	2	1	0	0	0	0	0	1	5	2	47	0	3	2	28	4	8	3	3	4	3					6	6	7	1	7	1	7	4	5	5	5	1	5	5	4	4	1	6	4	2	4	4	4	4
519	1	1	0	0	0	0	0	1	4	2	41	0	2	2	14	2	3	3	3	3	3					4	4	6	3	6	1	6	2	4	4	6	1	5	5	2	1	1	5	4	4	4	4	4	4
524	1	1	0	0	0	0	0	1	5	2	49	0	3	2	33	3	5	3	2	2	2					7	7	7	1	7	1	7	7	1	7	7	1	1	7	1	7	1	7	5	5	5	5	5	5
525	1	1	1	1	0	0	0	0		1	29	0	1	2	7	1	1	2	3	4	2	2	4	4	2	7	6	7	1	6	2	6	6	3	5	7	2	2	7	2	6	1	7	4	4	4	3	5	5
526	2	1	0	0	0	0	0	1	4	2	75	0	6	2	9	3	5	3	4	3	4					6	4	6	2	6	2	5	5	5	5	5	2	2	5	5	5	1	5	5	5	5	5	5	5
531	2	1	1	0	0	0	0	0		1	20	0	1	2	50	2	3	4	3	3	2	1	5	5	2	6	2	4	4	5	2	5	3	3	5	5	3	5	5	5	3	1	5	5	3	4	4	4	4
534	2	1	1	1	0	0	0	0		1	62	0	4	2	10	3	5	1	2	4	2	1	3	3	2	6	5	7	1	7	3	6	7	1	5	6	1	1	7	1	7	1	7	4	3	5	5	4	3
536	1	1	1	0	0	0	0	0		1	63	0	4	2	33	3	5	5	3	4	4	1	3	3	2	7	5	7	1	7	1	7	6	3	3	7	1	2	7	3	6	1	6	5	4	3	3	5	4
538	2	1	1	0	0	0	0	0		1	30	0	1	1	38	1	2	4	4	5	3	1	3	3	2	7	6	5	6	7	6	5	6	7	6	5	6	7	6	5	6	7	6	1	2	3	2	1	2
540	2	1	1	0	0	0	0	0		1	61	0	4	1	15	2	4	5	5	5	4	1	4	4	2	7	6	7	1	7	1	7	6	2	5	7	1	1	7	1	7	1	7	5	3	4	4	5	5
543	2	1	1	0	0	0	0	0		1	63	0	4	2	20	3	5	1	2	2	1	1	5	5	2	6	5	5	2	6	1	5	5	6	6	6	4	2	6	2	6	1	7	5	4	3	3	5	4
544	1	1	1	1	0	0	0	0		1	61	0	4	2	32	1	2	1	3	5	3	1	4	4	2	6	6	7	1	7	1	7	6	1	6	7	1	5	7	1	7	1	7	5	5	5	5	5	5
546	1	1	1	0	0	0	0	0		1	35	0	2	2	42	3	6	3	5	5	3	3	5	5	2	7	4	6	2	6	4	5	1	1	1	6	7	1	5	5	6	1	6	5	5	5	5	5	5
547	1	1	0	0	0	0	0	1	4	2	50	0	3	2	10	3	5	4	2	1	1					7	7	6	1	7	1	7	7	1	6	7	1	1	7	1	7	1	7	4	4	5	5	5	5
549	2	1	1	1	0	0	0	0		1	59	0	4	2	28	4	8	4	5	5	3	1	5	5	2	7	7	7	1	7	7	6	6	4	6	7	4	3	7	1	7	1	5	5	5	5	5	5	5
550	2	1	1	0	0	0	0	0		1	60	0	4	1	25	2	4	3	4	5	3	1	6	6	2	5	1	3	5	3	2	6	6	7	1	3	5	6	2	7	5	1	5	4	4	2	2	4	4
554	2	1	1	1	0	0	0	0		1	58	0	4	2	25	2	4	4	3	4	4	3	6	6	2	7	6	7	1	7	1	6	7	1	5	7	2	2	7	1	7	1	7	5	5	5	5	5	5
556	1	1	1	0	0	0	0	0		1	34	0	1	2	15	2	4	3	3	5	4	1	4	4	2	7	6	6	2	6	3	5	7	3	6	7	4	3	6	2	6	1	7	2	4	4	4	4	4
562	2	1	1	1	0	0	0	0		1	58	0	4	2	13	2	3	3	3	3	3	1	4	4	2	5	4	4	3	5	3	5	4	2	3	5	3	4	5	3	5	3	5	3	3	3	3	3	3
564	2	1	1	1	0	0	0	0		1	43	0	2	1	32	1	2	4	3	5	3	1	2	2	2	6	3	6	2	6	1	7	6	3	5	6	1	3	6	2	6	1	5	2	4	4	4	4	4
566	1	1	0	0	0	0	0	1	4	2	47	0	3	1	43	3	7	2	3	3	5					7	7	7	1	7	3	7	7	1	7	7	1	1	7	1	7	1	7	5	5	5	5	5	5
571	2	1	1	0	0	0	0	0		1	56	0	4	2	42	3	6	5	4	5	3	2	2	2	2	7	6	7	1	7	1	7	6	5	3	7	2	5	7	1	7	1	6	5	5	5	5	5	5
572	2	1	1	0	0	0	0	0		1	39	0	2	2	43	3	7	2	1	5	2	1	5	5	2	7	5	7	1	7	1	6	6	4	3	5	1	1	7	3	5	1	7	4	4	3	3	4	4
574	1	1	0	0	0	0	0	1	4	2	50	0	3	1	46	3	5	3	3	2	1					7	6	7	1	7	1	7	7	4	3	7	2	1	7	1	7	1	5	5	5	4	3	5	5
575	3	1	1	0	0	0	0	0		1	58	0	4	2	22	2	3	5	1	5	1	1	1	1	2	7	6	7	1	7	1	7	7	1	7	7	4	1	7	1	7	7	7	5	5	5	5	5	5
576	1	1	1	0	0	0	0	0		1	35	0	2	2	44	4	8	1	1	3	2	1	4	3	2	7	5	5	1	6	2	6	6	2	6	7	2	5	6	1	6	1	5	5	4	4	4	4	4
579	1	1	1	0	0	0	0	0		1	43	0	2	2	16	2	4	4	4	5	4	2	5	5	2	7	5	7	1	7	1	6	5	3	7	7	1	1	7	1	7	1	6	5	5	4	4	5	5
581	2	1	0	0	0	0	0	1	4	2	68	0	5	2	5	4	9	4	4	4	2					7	6	7	1	7	1	7	6	1	5	7	1	2	6	2	7	1	7	5	5	5	5	5	5
582	1	1	0	0	0	0	0	1	4	2	73	0	5	2	17	3	6	4	4	4	4					7	7	7	1	7	1	7	7	1	7	7	1	1	7	1	7	1	7	5	5	5	5	5	5
585	3	1	1	0	0	0	0	0		1	61	0	4	2	10	3	5	3	4	5	2	1	3	1	2	7	5	7	1	7	1	6	6	2	5	7	1	1	7	1	7	1	7	5	5	5	5	5	5
586	1	1	1	0	0	0	0	0		1	44	0	2	1	46	3	5	4	4	4	3	1	4	4	2	6	5	6	2	6	1	6	7	3	6	6	1	1	7	1	7	1	6	5	5	5	5	5	5
591	3	1	0	0	0	0	0	1	4	2	70	0	5	2	42	3	6	3	4	3	4					6	4	5	1	6	1	7	5	2	3	6	1	5	6	2	5	1	5	4	4	4	4	4	4
592	1	1	0	0	0	0	0	1	5	2	55	0	4	2	22	2	3	3	2	4	3					6	5	7	3	6	1	7	6	1	7	6	2	5	6	3	7	1	7	4	3	4	4	5	5
593	2	1	1	0	0	0	0	0		1	35	0	2	1	5	4	9	4	2	4	3	2	2	2	2	6	4	7	1	6	4	6	6	3	5	7	1	7	7	1	7	1	7	5	5	5	2	5	5
595	1	1	0	0	0	0	0	1	4	2	32	0	1	2	32	1	2	5	3	5	3					4	7	7	1	6	1	7	5	2	4	7	1	1	7	2	4	1	6	5	5	5	5	5	5
597	2	1	1	1	0	0	0	0		1	52	0	3	2	3	4	8	4	4	5	4	1	4	3	2	6	1	7	1	7	2	7	6	3	5	7	1	2	7	2	6	1	5	4	4	5	5	5	5
598	2	1	1	0	0	0	0	0		1	30	0	1	2	16	2	4	4	3	3	3	1	3	2	2	4	4	4	4	4	3	4	3	3	4	4	3	3	4	3	3	1	3	2	4	3	4	4	4
600	1	1	1	0	0	0	0	0		1	33	0	1	2	14	2	3	2	2	4	2	2	3	3	2	7	6	7	1	7	1	7	6	3	5	7	1	3	7	3	6	1	7	5	5	5	5	4	4
601	2	1	1	1	0	0	0	0		1	69	0	5	1	43	3	7	4	3	3	3	1	5	3	2	7	6	5	1	7	4	5	6	1	5	7	1	6	6	7	7	1	7	4	3	5	5	3	3
603	1	1	1	1	0	0	0	0		1	32	0	1	2	36	3	7	5	5	5	4	1	3	3	2	6	3	7	1	7	3	7	6	1	5	7	1	3	7	3	6	1	3	4	3	3	4	4	4
607	1	1	1	1	0	0	0	0		1	40	0	2	2	5	4	9	4	3	3	2	2	3	3	2	7	6	7	1	7	2	6	6	1	7	7	1	5	6	1	7	1	7	5	3	4	4	4	4
609	1	1	1	1	0	0	0	0		1	74	0	5	2	44	4	8	5	4	5	4	1	4	4	2	5	2	5	3	5	1	2	5	2	3	5	1	3	6	2	5	1	4	5	3	3	3	3	3
610	2	1	1	0	0	0	0	0		1	44	0	2	2	43	3	7	4	3	3	3	1	2	2	2	7	5	7	1	7	1	6	7	1	3	7	1	3	7	1	7	1	6	5	5	5	5	5	5
612	1	1	1	0	0	0	0	0		1	28	0	1	2	49	3	5	3	2	4	3	3	5	5	2	7	7	7	1	7	7	7	7	1	6	7	1	3	7	1	7	1	7	5	5	5	5	5	5
614	2	1	1	0	0	0	0	0		1	58	0	4	1	18	3	7	3	2	2	2	1	4	4	2	7	4	6	1	7	3	6	7	4	4	6	3	5	5	2	7	2	6	4	3	3	4	3	3
620	1	1	1	1	0	0	0	0		1	52	0	3	1	7	1	1	5	4	4	4	1	3	3	2	7	6	7	1	7	1	7	7	1	5	7	1	5	7	1	7	1	7	5	5	4	4	5	5
621	3	1	1	0	0	0	0	0		1	55	0	4	2	38	1	2	4	2	2	2	1	5	4	2	7	6	7	2	7	1	6	6	2	2	6	1	2	6	1	7	1	2	5	4	4	5	4	3
623	1	1	1	0	0	0	0	0		1	32	0	1	2	32	1	2	5	3	3	2	1	1	1	2	7	5	7	2	6	1	7	5	4	5	6	3	4	6	2	5	1	5	4	3	4	2	4	4
625	2	1	1	0	0	0	0	0		1	26	0	1	2	15	2	4	3	4	4	2	1	1	1	2	7	5	7	1	7	1	7	5	2	6	7	4	5	7	1	7	1	7	5	4	4	4	4	4
626	2	1	1	0	0	0	0	0		1	32	0	1	2	44	4	8	4	4	5	3	1	2	1	2	7	3	5	3	5	3	5	5	4	6	6	3	6	4	4	7	1	3	5	5	3	4	4	4
627	1	1	0	0	0	0	0	1	4	2	70	0	5	2	32	1	2	3	4	3	4					7	6	6	1	7	1	7	6	1	7	7	1	4	7	1	6	1	6	5	5	5	5	5	5
630	2	1	0	0	0	0	0	1	4	2	43	0	2	2	32	1	2	1	2	3	2					5	1	6	2	6	2	6	7	2	4	6	3	5	6	3	7	1	5	5	5	4	5	5	5
631	2	1	1	0	0	0	0	0		1	30	0	1	2	43	3	7	3	3	4	3	2	2	2	2	7	6	7	1	7	1	7	6	1	7	7	2	3	7	1	7	1	7	5	5	5	5	5	5
632	2	1	1	1	0	0	0	0		1	36	0	2	1	50	2	3	5	3	5	3	2	5	4	2	7	7	7	1	7	2	6	7	2	2	7	1	5	7	1	7	1	7	5	5	5	5	5	5
635	1	1	1	1	1	1	1	0		1	33	0	1	2	20	3	5	3	3	3	3	1	3	3	2	7	7	7	1	7	1	7	7	1	7	7	1	1	7	1	7	1	7	5	5	5	5	5	5
636	2	1	1	0	0	0	0	0		1	33	0	1	1	43	3	7	3	3	5	4	1	2	1	2	7	4	7	1	7	1	7	6	1	6	7	1	1	7	1	7	1	7	5	5	5	5	5	5
638	2	1	1	1	0	0	0	0		1	26	0	1	2	16	2	4	1	1	4	1	1	2	2	2	6	5	7	1	7	1	6	6	1	7	7	1	2	7	1	7	1	7	4	4	5	5	5	5
639	1	1	1	0	0	0	0	0		1	48	0	3	2	42	3	6	4	3	4	3	2	5	5	2	7	7	7	1	7	1	7	7	1	6	7	1	5	7	1	7	1	7	5	4	5	5	5	5
641	1	1	1	0	1	0	0	0		1	43	0	2	2	30	1	2	1	1	3	3	1	4	4	2	7	7	7	1	7	1	7	7	2	6	7	1	1	7	1	7	1	7	5	5	5	5	5	5
643	2	1	1	1	0	0	0	0		1	51	0	3	1	23	2	4	3	3	3	3	1	3	3	2	7	5	7	1	7	1	7	7	1	3	7	1	1	7	1	7	1	7	4	4	4	3	3	4
644	2	1	1	1	0	0	0	0		1	22	0	1	2	41	2	4	4	3	4	3	1	3	3	2	7	7	7	1	7	1	6	4	1	7	7	1	4	7	1	6	1	7	5	5	5	5	5	5
645	1	1	1	1	0	0	0	0		1	64	0	4	2	13	2	3	5	4	5	3	1	2	2	2	7	6	7	1	7	1	7	7	1	7	7	1	1	7	1	7	1	7	5	5	5	5	5	5
646	2	1	1	0	0	0	0	0		1	48	0	3	2	9	3	5	4	5	5	3	1	2	2	2	6	6	7	1	6	1	6	6	1	5	6	1	1	7	1	6	1	6	5	5	5	5	5	5
647	2	1	1	1	1	0	0	0		1	61	0	4	2	38	1	2	4	3	3	2	1	5	5	2	7	7	7	1	7	1	7	6	1	2	7	1	4	7	1	7	1	7	5	4	5	5	5	5
649	1	1	1	1	0	0	0	0		1	38	0	2	1	5	4	9	5	4	5	5	1	4	4	2	7	4	6	1	6	4	5	5	1	6	6	1	1	5	1	6	1	7	5	5	5	5	5	5
650	1	1	1	0	0	0	0	0		1	60	0	4	2	5	4	9	4	5	4	4	1	6	5	2	6	3	7	1	7	1	6	7	1	1	7	1	1	7	1	7	1	7	1	3	5	5	5	5
654	2	1	1	0	0	0	0	0		1	31	0	1	1	25	2	4	1	1	4	2	1	3	2	2	6	7	7	1	7	1	7	6	1	6	7	1	2	7	1	7	1	7	5	5	5	5	3	3
656	1	1	1	0	0	0	0	0		1	40	0	2	2	18	3	7	5	3	3	2	1	1	1	2	7	4	7	1	7	1	7	7	1	7	7	1	5	7	1	7	1	7	5	5	5	5	5	5
658	2	1	1	0	0	0	0	0		1	55	0	4	2	50	2	3	4	3	5	3	1	5	5	2	6	6	7	1	7	1	7	4	1	3	7	1	4	7	1	7	1	7	5	5	5	5	5	5
659	2	1	1	0	0	0	0	0		1	39	0	2	2	23	2	4	4	2	3	3	1	6	6	2	7	7	7	1	7	1	6	7	1	5	7	4	5	7	1	7	1	7	5	5	5	5	5	5
661	2	1	0	0	0	0	0	1	5	2	47	0	3	2	14	2	3	4	3	4	4					7	7	6	4	6	3	6	6	2	6	7	4	6	7	3	5	1	7	5	4	4	4	4	4
664	1	1	1	1	0	0	0	0		1	51	0	3	2	46	3	5	5	1	1	1	1	2	1	2	7	7	7	1	7	1	7	7	1	7	7	4	5	7	1	7	1	7	5	5	5	5	5	5
665	3	1	1	1	0	0	0	0		1	58	0	4	1	49	3	5	3	1	1	1	1	4	4	2	7	6	7	1	7	4	6	7	1	7	7	1	5	7	7	7	1	7	5	5	5	5	5	5
669	1	1	1	0	0	0	0	0		1	57	0	4	2	10	3	5	5	5	5	4	1	1	1	2	7	6	7	1	7	1	6	6	1	5	5	1	1	6	1	7	1	7	5	5	5	3	5	4
670	2	1	1	1	0	1	0	0		1	34	0	1	1	23	2	4	5	5	5	3	2	2	2	2	7	7	7	7	7	1	7	1	1	7	7	1	7	7	1	5	7	7	5	5	5	5	5	5
673	2	1	1	0	0	0	0	0		1	59	0	4	1	13	2	3	5	5	5	3	1	3	3	2	6	3	5	3	5	3	5	3	3	3	5	3	4	5	3	5	2	4	4	1	2	2	4	4
675	1	1	1	0	0	0	0	0		1	45	0	3	2	30	1	2	3	2	3	4	1	2	2	2	6	3	6	1	7	1	6	6	4	6	6	1	5	7	2	6	1	7	5	5	5	5	5	4
676	2	1	0	0	0	0	0	1	4	2	80	0	6	1	23	2	4	4	4	4	4					6	5	6	2	6	1	6	6	2	5	6	1	5	6	3	7	1	6	4	4	3	3	3	3
677	1	1	0	0	0	0	0	1	5	2	27	0	1	2	33	3	5	1	1	3	3					7	2	7	1	7	1	7	7	4	4	7	1	3	7	1	7	1	7	5	5	5	5	5	5
684	2	1	1	0	0	0	0	0		1	37	0	2	2	43	3	7	5	5	5	5	1	4	3	2	4	4	6	1	5	1	5	4	1	2	5	1	1	6	2	6	1	6	5	5	5	5	5	5
686	2	1	1	1	0	1	0	0		1		1	8	4	13	2	3	3	2	3	2	1	5	5	2	6	5	5	6	6	6	6	6	6	6	7	7	7	7	7	7	6	6	3	2	3	2	4	3
687	2	1	1	0	0	0	0	0		1	67	0	5	1	19	1	1	5	5	5	2	1	5	5	2	7	6	7	1	7	1	7	7	1	3	7	1	5	7	1	7	1	7	5	5	5	5	5	5
688	2	1	1	0	0	0	0	0		1	69	0	5	2	22	2	3	4	4	5	2	1	5	5	2	7	6	7	1	7	1	7	7	1	7	7	1	1	7	1	7	1	7	5	5	4	4	5	4
692	2	1	1	0	0	0	0	0		1	73	0	5	1	21	1	1	4	3	4	2	1	3	3	2	6	5	7	1	7	1	7	4	1	6	7	1	1	7	1	7	1	7	5	5	5	5	5	5
697	2	1	1	0	0	0	0	0		1	54	0	3	2	18	3	7	5	4	5	4	1	4	4	2	5	5	7	1	7	2	5	5	4	5	7	4	3	7	2	6	1	6	4	4	3	3	4	4
700	2	1	1	1	0	0	0	0		1	67	0	5	2	6	4	8	3	3	5	3	2	5	5	2	6	3	7	1	6	1	7	6	1	6	7	1	1	7	1	6	1	6	5	5	5	5	5	5
701	2	1	1	0	1	0	0	0		1	52	0	3	2	35	2	3	4	4	4	4	1	3	3	2	6	5	7	1	7	1	7	6	2	5	7	1	1	7	1	7	1	5	4	4	4	4	4	4
702	2	1	1	0	0	0	0	0		1	68	0	5	2	38	1	2	4	3	4	4	1	5	5	2	6	7	7	1	7	1	5	6	3	4	6	2	1	7	1	6	1	7	5	5	5	5	5	5
705	2	1	1	0	0	0	0	0		1	29	0	1	2	9	3	5	3	2	4	4	3	6	4	2	7	5	6	1	6	1	6	6	2	4	7	1	3	6	3	7	1	6	5	5	5	5	5	5
706	2	1	0	0	0	0	0	1	4	2	55	0	4	2	9	3	5	3	3	3	4					6	3	5	3	5	4	3	3	2	2	6	5	5	5	3	4	1	5	4	4	3	3	3	3
708	2	1	1	0	0	0	0	0		1	34	0	1	2	5	4	9	2	2	5	2	1	3	3	2	5	3	4	3	5	3	3	5	5	3	5	3	3	5	3	5	1	3	4	3	3	3	3	3
710	1	1	1	0	0	0	0	0		1	24	0	1	1	32	1	2	5	4	5	5	1	2	2	2	7	7	7	6	6	6	7	6	7	6	7	5	6	7	7	6	1	6	5	3	4	4	3	3
711	1	1	1	0	0	0	0	0		1	22	0	1	2	14	2	3	4	2	3	4	1	1	1	2	6	4	7	1	7	2	6	6	1	4	7	2	3	7	2	7	1	7	4	4	5	5	5	5
712	3	1	1	0	1	0	0	0		1	25	0	1	2	7	1	1	3	3	4	3	2	2	2	2	6	3	7	1	7	1	7	6	4	2	7	3	1	7	1	7	1	7	5	5	5	5	5	5
717	2	1	1	0	0	0	0	0		1	46	0	3	2	40	3	5	3	2	3	3	1	4	4	2	6	7	6	1	6	1	6	7	1	5	7	1	5	7	1	7	1	6	5	5	5	5	5	5
722	1	1	1	0	0	0	0	0		1	63	0	4	2	50	2	3	5	2	5	3	1	3	3	2	6	1	7	1	7	5	7	7	4	5	7	1	2	7	1	7	1	3	5	3	3	2	5	4
723	2	1	1	1	0	0	0	0		1	56	0	4	1	9	3	5	4	3	4	3	1	3	3	2	7	5	6	2	6	2	6	5	3	5	7	2	3	6	2	5	1	6	5	4	3	2	3	2
724	2	1	1	0	0	0	0	0		1	46	0	3	2	30	1	2	5	5	5	5	2	3	3	2	5	7	6	1	7	1	3	4	1	4	5	4	1	6	1	5	1	7	4	4	5	5	5	5
726	2	1	1	0	0	0	0	0		1	36	0	2	1	13	2	3	4	4	3	4	1	4	4	2	6	5	6	1	5	3	6	6	3	6	6	2	2	6	3	6	1	7	1	5	5	4	5	5
727	2	1	0	0	0	0	0	1	4	2	73	0	5	2	33	3	5	4	2	3	3					7	6	7	1	7	1	7	6	3	6	7	1	3	7	1	7	1	7	5	5	5	4	5	5
728	1	1	1	0	0	0	0	0		1	41	0	2	2	10	3	5	2	3	5	3	2	5	5	2	5	4	7	1	7	1	5	1	5	3	7	1	3	7	3	5	1	5	4	5	5	5	5	5
732	2	1	1	0	0	0	0	0		1	64	0	4	1	33	3	5	2	3	5	2	1	3	3	2	6	5	7	1	7	5	7	1	2	2	7	4	6	7	1	1	1	7	5	5	5	5	5	5
733	2	1	1	1	0	0	0	0		1	56	0	4	2	43	3	7	4	3	3	3	1	4	4	2	6	6	6	1	6	1	6	6	4	6	6	1	5	6	3	5	1	6	4	3	3	3	4	4
735	1	1	1	1	0	0	0	0		1	28	0	1	2	42	3	6	3	1	4	1	1	2	2	2	7	5	7	1	7	1	7	7	4	7	7	1	4	7	1	7	1	7	5	5	5	5	5	5
740	1	1	1	0	0	0	0	0		1	24	0	1	2	27	2	4	1	2	5	3	2	3	3	2	5	6	6	2	6	2	6	6	3	6	7	2	2	6	5	5	1	7	5	4	5	5	4	4
741	2	1	1	0	0	0	0	0		1	30	0	1	1	9	3	5	3	5	4	5	1	3	3	2	7	6	7	1	7	1	6	6	1	1	7	1	3	7	1	6	1	6	4	2	5	5	5	5
743	2	1	1	0	0	0	0	0		1	63	0	4	2	32	1	2	3	3	3	2	2	3	3	2	5	5	7	1	7	1	7	7	1	6	7	1	1	7	1	7	1	7	5	5	5	5	5	5
744	2	1	1	0	0	0	0	0		1	39	0	2	1	32	1	2	5	5	4	4	1	4	3	2	7	4	6	1	6	4	6	5	4	4	6	1	3	6	2	5	4	7	2	4	4	4	4	4
745	1	1	1	0	0	0	0	0		1	34	0	1	2	47	4	9	4	3	4	3	2	1	1	2	6	3	7	1	7	1	7	3	1	3	7	1	1	7	1	5	1	7	5	5	4	5	5	5
746	1	1	1	0	0	0	0	0		1	26	0	1	2	21	1	1	3	1	2	2	1	2	2	2	7	6	7	1	7	1	6	7	1	7	7	2	5	7	1	7	1	7	5	5	5	4	5	5
747	2	1	1	0	0	0	0	0		1	52	0	3	2	30	1	2	4	3	5	3	2	4	4	2	7	7	7	1	7	1	7	7	1	6	7	1	1	7	1	7	1	7	5	5	5	5	5	5
748	1	1	1	0	0	0	0	0		1	43	0	2	2	16	2	4	5	5	5	3	1	4	4	2	7	7	7	1	7	1	7	7	1	6	7	4	4	7	1	7	1	6	5	5	5	5	5	5
749	2	1	1	1	0	0	0	0		1	61	0	4	2	36	3	7	4	2	3	3	2	2	2	2	6	6	7	1	7	1	5	5	2	3	7	1	5	7	1	7	1	6	5	5	5	5	5	5
751	2	1	1	0	0	0	0	0		1	46	0	3	2	45	1	1	2	1	4	1	4	5	3	2	7	7	7	1	7	1	7	1	1	6	7	1	5	7	1	7	1	7	5	5	5	5	5	5
752	3	1	1	1	0	0	0	0		1	35	0	2	2	35	2	3	4	3	3	3	2	2	2	2	7	5	4	1	6	5	6	5	3	4	6	3	4	5	1	5	1	5	3	3	4	4	4	3
753	2	1	1	1	0	0	0	0		1	29	0	1	1	9	3	5	3	3	3	2	1	3	3	2	6	7	7	1	7	1	2	5	1	3	7	1	6	7	1	6	1	7	5	5	5	5	5	5
754	2	1	1	1	0	0	0	0		1	42	0	2	2	35	2	3	3	3	3	3	2	4	4	2	6	4	7	1	7	1	7	5	3	5	7	1	4	7	1	7	1	5	5	5	5	5	5	5
755	1	1	0	0	0	0	0	1	5	2	58	0	4	2	43	3	7	5	4	5	4					7	7	7	1	7	2	7	6	1	6	7	1	5	7	1	7	1	7	5	3	4	4	4	4
756	1	1	1	1	0	1	0	0		1	62	0	4	2	32	1	2	4	3	4	2	1	4	4	2	7	6	7	1	7	1	6	7	1	6	7	1	6	7	1	7	1	7	5	5	5	5	5	5
757	1	1	1	1	0	0	0	0		1	57	0	4	1	42	3	6	4	3	4	3	2	3	3	2	7	5	7	1	7	1	7	6	1	3	7	1	5	7	1	6	1	7	5	5	4	5	5	5
758	2	1	1	0	0	0	0	0		1	64	0	4	2	5	4	9	4	2	5	3	1	5	5	2	6	6	6	1	6	1	7	6	2	6	7	1	1	6	1	7	1	7	4	4	4	4	4	4
759	1	1	1	0	0	0	0	0		1	45	0	3	2	17	3	6	1	2	3	2	1	3	2	2	7	3	6	1	7	3	6	4	2	2	7	2	5	3	2	7	1	6	4	3	5	5	5	5
762	1	1	1	1	0	0	0	0		1	43	0	2	2	40	3	5	3	3	5	4	3	5	5	2	7	6	7	1	7	1	7	7	2	2	7	1	3	7	1	7	1	7	5	4	4	4	5	4
767	2	1	1	1	0	0	0	0		1	59	0	4	2	40	3	5	3	4	5	3	1	3	3	2	7	6	7	1	7	1	7	4	1	7	7	1	1	7	1	7	1	7	5	5	5	5	5	5
768	1	1	1	1	0	0	0	0		1	25	0	1	1	10	3	5	5	3	5	2	1	2	2	2	7	7	7	1	7	1	7	6	1	6	7	1	1	7	1	6	1	7	5	5	5	5	5	5
770	2	1	1	0	0	0	0	0		1	58	0	4	2	17	3	6	4	4	5	4	1	3	3	2	7	5	7	1	7	4	7	6	4	7	7	4	1	7	1	7	1	7	5	5	5	5	5	5
771	2	1	1	1	0	0	0	0		1	36	0	2	1	4	3	7	4	3	3	2	1	4	4	2	6	7	7	1	7	1	7	7	1	5	7	1	3	7	1	7	1	7	5	5	5	5	5	5
773	2	1	0	0	0	0	0	1	4	2	23	0	1	2	33	3	5	4	3	3	3					7	5	6	2	6	2	6	6	4	5	6	3	5	5	2	5	2	7	4	2	4	4	4	4
774	2	1	1	1	0	0	0	0		1	28	0	1	2	33	3	5	4	1	4	2	1	5	3	2	7	5	7	1	7	1	3	6	2	6	7	2	5	7	1	7	1	7	5	5	4	5	5	5
777	1	1	1	1	1	0	0	0		1	35	0	2	1	4	3	7	5	3	4	4	2	3	3	2	7	6	7	1	7	1	7	7	1	6	7	1	3	7	1	6	1	7	5	5	5	5	5	5
779	1	1	1	0	0	0	0	0		1	31	0	1	2	13	2	3	2	2	5	3	1	3	3	2	5	5	6	2	6	1	6	2	2	4	6	1	1	6	2	6	2	6	5	5	5	5	5	5
784	2	1	0	0	0	0	0	1	5	2	44	0	2	2	35	2	3	4	3	5	4					5	3	6	1	7	1	7	5	2	3	6	1	1	6	2	3	1	6	5	4	5	4	5	5
788	1	1	1	1	0	0	0	0		1	27	0	1	1	4	3	7	3	4	4	4	1	2	1	2	7	7	7	2	6	1	6	6	2	6	7	2	3	7	1	7	1	7	5	5	4	4	5	4
791	1	1	0	0	0	0	0	1	5	2	28	0	1	1	44	4	8	3	1	1	2					7	3	7	1	5	2	7	5	3	7	7	3	4	6	2	4	1	7	4	3	5	5	5	5
794	1	1	1	1	0	0	0	0		1	43	0	2	2	17	3	6	5	3	3	2	1	2	2	2	7	5	7	1	7	2	7	5	1	2	7	1	2	7	1	7	1	7	5	5	5	5	5	5
795	1	1	1	0	0	0	0	0		1	39	0	2	2	21	1	1	3	2	5	1	2	2	1	2	7	7	7	1	7	1	7	6	2	7	7	1	5	7	1	7	1	7	5	5	5	5	5	5
797	2	1	0	0	0	0	0	1	4	2	32	0	1	1	5	4	9	1	2	3	2					6	2	6	2	6	3	5	5	4	5	7	3	5	7	2	6	1	6	5	2	2	4	4	4
798	1	1	1	0	0	0	0	0		1	50	0	3	2	42	3	6	4	4	4	4	1	2	2	2	6	6	6	2	6	3	6	6	2	6	6	1	3	6	3	6	1	6	5	3	3	3	4	4
799	1	1	1	0	0	0	0	0		1	32	0	1	1	46	3	5	3	4	3	2	1	2	2	2	7	6	7	6	4	6	7	6	4	6	7	6	4	4	6	4	4	5	2	1	3	2	3	2
801	1	1	0	0	0	0	0	1	4	2	57	0	4	2	5	4	9	5	1	4	2					5	4	6	2	7	1	4	5	3	3	6	1	3	6	4	5	1	4	4	3	3	3	4	4
805	3	1	1	1	0	0	0	0		1	63	0	4	1	37	4	9	5	4	5	4	1	2	2	2	5	1	7	1	7	1	6	4	3	5	7	1	2	7	1	7	1	5	5	5	5	4	5	5
806	1	1	1	1	0	0	0	0		1	18	0	1	2	38	1	2	2	1	3	2	1	3	3	2	7	7	7	1	6	1	7	4	1	5	7	1	5	7	1	7	1	7	4	2	4	4	5	5
808	2	1	1	0	0	0	0	0		1	57	0	4	1	7	1	1	3	3	4	5	1	3	2	2	7	7	7	1	7	1	7	7	1	6	7	1	1	7	1	7	1	7	5	5	5	5	5	5
810	2	1	1	1	0	0	0	0		1	34	0	1	2	35	2	3	3	3	3	3	1	4	4	2	7	7	7	1	7	1	7	7	1	7	7	1	1	7	1	7	1	7	5	5	5	5	5	5
811	1	1	1	1	0	0	0	0		1	25	0	1	2	46	3	5	4	2	4	3	1	3	3	2	6	3	5	5	7	3	3	5	4	5	6	3	5	5	3	5	1	3	4	4	4	4	4	4
814	2	1	0	0	0	0	0	1	5	2	43	0	2	1	38	1	2	1	5	5	1					6	1	5	2	6	2	6	5	3	5	6	1	5	6	6	4	1	5	5	2	4	3	5	4
815	1	1	1	0	0	0	0	0		1	50	0	3	2	31	4	8	1	2	5	3	1	4	4	2	6	1	4	3	3	2	3	5	3	2	5	2	5	3	5	3	1	4	4	2	4	4	3	3
816	1	1	1	0	0	0	0	0		1	41	0	2	2	46	3	5	2	3	4	2	1	1	1	2	7	5	7	1	7	1	7	6	1	5	7	1	6	7	1	7	1	7	4	4	4	4	4	4
818	1	1	1	0	0	0	0	0		1	64	0	4	2	43	3	7	5	3	5	4	1	5	5	2	5	5	6	2	6	2	6	5	3	4	6	2	2	6	2	6	1	6	4	3	4	4	4	4
821	2	1	1	0	0	0	0	0		1	59	0	4	1	38	1	2	3	2	3	3	1	4	4	2	5	3	5	2	5	1	5	5	3	3	6	1	3	5	4	5	1	5	4	4	4	4	4	4
823	1	1	1	1	0	0	0	0		1	33	0	1	1	5	4	9	5	3	5	4	2	5	4	2	5	5	7	2	7	1	6	4	4	6	6	2	5	7	3	5	1	6	5	5	4	3	4	4
824	2	1	1	1	0	0	0	0		1	24	0	1	1	32	1	2	5	5	5	4	1	2	2	2	7	5	6	1	5	3	6	7	6	6	7	6	6	5	6	6	1	7	5	5	5	5	5	5
825	2	1	1	0	0	0	0	0		1	30	0	1	2	38	1	2	5	5	5	5	2	6	6	2	5	5	5	5	5	5	5	5	5	5	5	5	5	5	5	5	5	5	2	2	2	2	2	2
828	2	1	1	0	0	0	0	0		1	22	0	1	1	9	3	5	4	4	5	5	1	3	3	2	7	6	7	1	7	1	7	6	1	7	7	4	5	7	1	7	1	7	5	5	5	5	5	5
829	1	1	1	1	0	0	0	0		1	35	0	2	1	32	1	2	3	4	5	4	1	3	3	2	6	5	5	1	5	1	6	6	1	6	7	1	1	7	1	6	1	7	5	5	4	4	4	4
831	2	1	0	0	0	0	0	1	4	2	51	0	3	2	50	2	3	2	2	3	2					6	6	7	1	7	4	6	7	2	5	7	4	3	7	2	7	1	7	4	3	4	3	4	4
833	2	1	1	1	0	0	0	0		1	64	0	4	1	13	2	3	3	2	3	2	2	6	5	2	6	7	7	1	7	1	7	5	4	6	7	1	1	7	1	7	1	6	5	5	5	5	5	5
834	2	1	1	1	0	0	0	0		1	48	0	3	1	15	2	4	4	1	1	1	1	3	2	2	5	2	5	4	4	1	5	5	4	1	5	2	5	5	4	4	4	4	3	2	3	4	3	3
835	1	1	1	0	0	0	0	0		1	31	0	1	2	9	3	5	1	2	5	2	1	2	2	2	7	6	7	1	7	1	7	7	4	7	7	1	4	7	1	7	1	7	5	5	5	5	5	5
836	2	1	1	1	0	0	0	0		1	39	0	2	2	25	2	4	2	2	5	3	1	3	3	2	6	7	7	1	7	1	7	6	1	4	7	1	5	7	1	7	1	7	5	4	5	5	5	5
838	2	1	1	0	0	0	0	0		1	52	0	3	1	32	1	2	2	2	2	2	1	4	4	2	7	6	2	1	7	3	7	7	3	6	7	1	1	7	1	7	1	7	4	4	4	4	4	4
840	2	1	1	0	0	0	0	0		1	37	0	2	1	40	3	5	5	3	5	3	2	4	4	2	6	2	7	1	7	2	6	6	1	2	7	2	2	7	1	7	1	6	2	3	5	5	5	5
841	2	1	1	0	0	0	0	0		1	18	0	1	2	3	4	8	5	3	4	3	2	6	6	2	5	3	7	1	7	3	5	5	3	5	7	4	3	7	3	3	1	5	5	5	5	5	5	5
843	1	1	1	0	0	0	0	0		1	36	0	2	2	10	3	5	2	3	4	4	1	5	4	2	6	7	5	2	6	1	6	5	2	5	5	2	5	5	2	5	1	6	4	4	4	4	4	4
844	1	1	1	0	0	0	0	0		1	34	0	1	1	23	2	4	5	4	5	4	1	3	3	2	7	5	7	1	7	1	6	7	2	4	7	1	1	7	1	7	1	7	5	5	5	5	5	5
845	2	1	1	1	0	0	0	0		1	45	0	3	1	32	1	2	5	4	5	5	2	3	1	2	7	6	7	1	7	1	7	5	2	5	7	1	3	7	1	7	1	6	5	5	5	5	5	5
846	1	1	1	1	0	1	0	0		1	36	0	2	1	25	2	4	3	5	5	3	1	4	2	2	7	1	7	2	6	5	7	7	3	7	7	1	1	7	1	7	1	1	4	1	1	1	5	5
847	1	1	1	0	0	0	0	0		1	34	0	1	2	13	2	3	5	3	4	3	1	1	1	2	6	6	7	1	7	1	7	7	1	4	7	1	2	7	1	7	1	7	5	5	5	5	5	5
851	2	1	1	0	1	0	0	0		1	55	0	4	1	30	1	2	4	4	3	2	1	3	3	2	7	1	7	1	7	1	7	7	1	7	7	1	3	7	1	7	1	4	5	5	5	5	5	5
855	2	1	1	0	0	0	0	0		1	28	0	1	2	38	1	2	4	4	3	3	1	3	3	2	6	1	4	3	5	1	2	3	7	2	5	2	3	5	3	3	1	5	4	3	2	1	5	5
856	2	1	1	0	0	0	0	0		1	44	0	2	2	9	3	5	4	2	4	1	1	5	3	2	7	7	7	1	7	6	7	7	1	2	7	1	5	7	1	7	1	7	2	3	5	5	5	5
859	2	1	0	0	0	0	0	1	4	2	49	0	3	2	33	3	5	4	1	2	2					7	3	7	1	7	1	7	6	4	7	7	1	1	7	1	7	1	7	5	5	5	5	5	5
861	2	1	1	0	1	0	0	0		1	30	0	1	2	27	2	4	1	3	2	4	1	1	1	2	7	5	5	3	5	4	7	7	6	7	6	2	5	5	5	7	1	6	5	5	5	5	5	5
862	1	1	1	0	0	0	0	0		1	55	0	4	1	33	3	5	5	4	5	4	1	5	3	2	6	6	7	1	7	2	7	6	2	5	7	1	2	7	1	6	1	5	5	3	3	2	5	5
863	2	1	1	1	0	0	0	0		1	50	0	3	2	5	4	9	3	3	3	2	1	3	3	2	7	7	7	1	7	2	5	5	2	6	7	2	5	6	1	7	1	7	5	5	5	5	5	5
865	2	1	1	0	0	0	0	0		1	42	0	2	1	28	4	8	2	3	4	2	2	3	3	2	7	7	7	1	7	1	7	7	1	6	7	1	5	7	1	7	1	7	5	5	5	5	5	5
867	2	1	1	1	0	0	0	0		1	42	0	2	2	6	4	8	3	2	4	3	4	5	4	2	5	4	6	3	6	3	6	5	3	4	5	3	6	6	4	5	1	5	4	4	4	4	4	4
868	2	1	1	0	0	0	0	0		1	56	0	4	2	32	1	2	4	3	4	4	1	3	3	2	7	7	7	1	7	1	7	7	2	6	7	1	1	7	1	7	1	7	5	5	5	5	5	5
869	1	1	0	0	0	0	0	1	4	2	59	0	4	1	17	3	6	4	5	4	4					5	3	5	3	5	3	5	5	3	5	5	3	4	5	3	5	3	5	4	4	4	4	4	4
873	2	1	1	0	0	0	0	0		1	40	0	2	2	44	4	8	3	3	3	3	1	2	2	2	7	7	7	1	7	1	7	7	7	6	7	1	1	6	1	7	1	7	5	4	5	5	4	5
878	2	1	1	0	0	0	0	0		1	28	0	1	2	47	4	9	3	3	4	4	2	3	3	2	7	7	7	1	7	1	7	7	1	7	7	1	1	7	1	7	1	7	5	5	5	5	5	5
879	2	1	1	1	0	0	0	0		1	51	0	3	2	13	2	3	2	2	5	4	1	5	5	2	7	6	7	1	7	1	7	7	1	7	7	1	5	7	1	5	1	7	5	5	5	5	5	5
880	2	1	1	1	0	0	0	0		1	55	0	4	2	27	2	4	2	3	3	1	2	6	6	2	7	7	7	1	7	1	6	5	4	6	6	4	1	7	1	5	1	7	5	5	5	5	5	5
883	1	1	1	0	0	0	0	0		1	34	0	1	1	20	3	5	3	5	4	3	2	2	3	2	7	7	7	1	7	3	7	5	7	5	7	1	4	7	1	3	1	7	5	5	5	5	5	5
885	2	1	1	0	0	0	0	0		1	48	0	3	1	49	3	5	1	1	3	1	2	3	3	2	7	7	7	1	7	2	7	7	1	7	7	1	2	7	1	7	1	7	5	5	5	5	5	5
886	2	1	1	1	0	0	0	0		1	42	0	2	1	46	3	5	3	2	3	3	1	5	5	2	7	6	7	1	7	1	7	6	1	6	7	1	1	7	1	7	1	7	5	5	5	5	5	5
887	2	1	0	0	0	0	0	1	5	2	64	0	4	2	5	4	9	4	3	4	3					6	6	6	2	7	2	7	6	4	5	6	5	3	6	2	6	1	7	4	3	3	3	4	4
888	2	1	1	1	0	0	0	0		1	50	0	3	2	20	3	5	5	1	2	3	2	3	2	2	6	6	7	1	7	2	6	6	2	7	7	2	2	7	1	7	1	6	5	4	4	4	5	5
889	2	1	1	1	1	1	0	0		1	37	0	2	1	32	1	2	4	4	3	4	2	2	2	2	7	4	7	1	6	2	6	5	1	7	7	2	3	6	2	6	1	6	5	4	4	5	4	5
893	2	1	1	1	0	0	0	0		1	39	0	2	1	32	1	2	1	3	2	4	2	3	3	2	7	4	5	1	5	1	7	6	5	6	7	1	4	7	1	5	1	4	5	5	5	5	5	5
895	2	1	1	0	0	0	0	0		1	60	0	4	2	51	4	8	3	3	4	3	1	3	3	2	6	3	7	1	7	1	6	5	4	3	7	1	2	7	2	7	1	5	5	5	4	4	5	5
898	2	1	1	1	0	1	0	0		1	44	0	2	1	43	3	7	4	3	4	3	2	2	2	2	7	6	6	2	6	3	6	5	4	4	6	4	3	6	4	6	2	5	3	3	4	3	4	3
899	2	1	1	0	0	0	0	0		1	38	0	2	1	10	3	5	3	4	4	4	1	2	2	2	7	7	7	1	7	1	7	7	1	7	7	7	1	7	1	7	1	7	5	5	5	5	5	5
900	2	1	1	0	0	0	0	0		1	49	0	3	1	43	3	7	1	3	3	3	4	5	5	2	6	3	6	3	6	3	7	7	3	1	6	2	5	6	2	6	1	7	4	4	4	3	4	4
901	2	1	1	0	0	0	0	0		1	27	0	1	1	30	1	2	3	1	1	1	1	3	3	2	6	6	6	1	6	6	6	6	1	6	6	1	6	5	6	6	1	6	4	1	4	4	4	4
902	2	1	1	1	0	0	0	0		1	38	0	2	1	38	1	2	4	3	5	4	3	3	3	2	7	6	7	1	7	1	7	6	1	5	7	3	3	6	1	7	1	6	5	5	5	5	5	5
903	1	1	1	0	0	0	0	0		1	29	0	1	1	35	2	3	3	3	4	3	1	3	3	2	7	6	7	1	6	2	6	5	2	6	7	1	5	6	2	5	1	6	5	5	5	3	5	5
905	2	1	0	0	0	0	0	1	4	2	53	0	3	1	5	4	9	5	5	5	5					5	6	6	1	6	1	6	6	4	4	7	1	2	6	1	4	1	6	5	5	5	4	5	5
909	2	1	1	1	0	0	0	0		1	44	0	2	1	38	1	2	5	5	5	5	2	1	1	2	7	7	7	1	7	1	7	7	1	7	7	1	1	7	1	7	1	7	5	4	5	5	5	5
910	2	1	1	0	0	0	0	0		1	33	0	1	2	38	1	2	5	4	5	5	1	2	2	2	5	3	5	3	5	3	5	5	5	5	5	1	6	6	4	6	2	3	4	2	2	2	3	3
911	2	1	0	0	0	0	0	1	5	2	55	0	4	1	21	1	1	5	3	2	1					4	4	7	1	7	1	7	7	1	7	7	1	1	7	2	4	1	7	5	5	5	5	5	5
912	2	1	1	1	0	0	0	0		1	57	0	4	1	15	2	4	2	2	5	4	1	3	3	2	7	6	7	2	7	1	7	7	1	5	7	1	5	7	1	7	1	6	5	5	4	3	4	4
913	1	1	1	0	0	0	0	0		1	41	0	2	1	12	4	8	4	3	4	3	1	2	2	2	7	3	6	2	6	3	6	5	3	6	6	3	5	5	1	5	1	5	4	3	5	4	4	4
919	2	1	1	1	0	0	0	0		1	38	0	2	1	5	4	9	5	5	5	5	2	3	3	2	7	1	7	1	7	1	7	7	1	7	7	1	5	7	1	6	1	7	5	5	5	5	5	5
920	2	1	1	1	0	1	0	0		1	34	0	1	1	18	3	7	3	2	2	2	2	1	1	2	7	6	7	1	6	4	7	6	5	6	7	5	6	5	6	5	1	6	4	2	4	5	5	5
921	2	1	1	0	0	0	0	0		1	33	0	1	2	50	2	3	1	1	2	2	1	6	5	2	7	4	7	1	7	1	7	7	2	6	7	1	1	7	1	7	1	7	5	5	5	5	5	5
922	2	1	1	0	0	0	0	0		1	59	0	4	1	16	2	4	4	1	3	1	1	3	3	2	7	4	7	1	6	1	6	5	2	4	6	2	3	6	2	6	1	7	4	4	3	3	4	4
926	2	1	1	0	0	0	0	0		1	44	0	2	1	5	4	9	4	3	3	2	1	6	6	2	7	5	7	1	6	2	5	5	1	3	3	1	2	6	1	3	1	5	4	3	3	2	5	5
929	2	1	1	0	0	0	0	0		1	49	0	3	1	6	4	8	5	3	5	2	1	1	1	2	7	6	6	1	6	4	5	5	5	5	6	2	5	5	5	6	5	5	5	5	5	5	5	5
930	2	1	1	0	0	0	0	0		1	51	0	3	1	50	2	3	3	3	3	3	1	2	2	2	7	5	7	1	7	2	7	7	2	7	7	1	3	7	1	7	1	6	4	4	4	4	4	4
931	1	1	1	0	0	0	0	0		1	20	0	1	1	21	1	1	4	1	3	2	1	2	2	2	7	5	7	2	7	1	7	6	2	7	7	2	5	7	2	7	1	7	4	3	4	4	5	4
932	2	1	1	1	0	0	0	0		1	30	0	1	1	48	3	5	2	2	2	2	2	2	1	2	7	7	5	1	6	2	5	5	6	6	6	1	7	6	5	6	1	7	4	5	5	5	4	4
935	2	1	0	0	0	0	0	1	4	2	64	0	4	1	9	3	5	5	5	5	5					6	4	6	1	6	1	5	5	4	4	6	2	4	6	3	4	2	6	4	3	4	3	3	3
936	2	1	0	0	0	0	0	1	5	2	39	0	2	1	13	2	3	4	3	2	2					6	5	4	2	6	5	6	6	5	5	6	3	6	5	5	6	2	6	4	4	4	4	3	4
938	2	1	1	1	0	0	0	0		1	58	0	4	1	1	3	6	3	4	4	4	1	6	6	2	6	4	6	3	6	3	5	5	4	3	6	2	3	5	3	5	1	4	4	2	4	3	3	3
940	1	1	1	0	0	0	0	0		1	55	0	4	1	40	3	5	5	5	5	3	1	5	4	2	6	5	7	1	7	1	7	6	1	5	7	1	5	7	1	7	1	6	5	5	5	5	5	5
943	2	1	0	0	0	0	0	1	4	2	36	0	2	1	18	3	7	5	4	5	4					4	3	6	3	5	3	4	4	3	5	6	2	3	5	2	4	2	4	4	4	4	4	4	4
944	2	1	0	0	0	0	0	1	4	2	47	0	3	1	17	3	6	3	4	4	5					5	6	6	1	7	1	7	7	1	6	7	1	3	6	1	7	1	7	5	5	5	5	5	4
948	1	1	1	0	0	0	0	0		1	41	0	2	1	20	3	5	4	3	4	4	1	3	3	2	7	7	7	1	7	1	7	7	1	7	7	1	5	7	1	7	1	7	5	5	5	5	5	5
949	2	1	1	0	0	0	0	0		1	39	0	2	1	49	3	5	4	5	5	4	1	3	3	2	7	6	7	1	7	1	7	7	1	6	7	1	2	7	1	7	1	7	5	5	5	5	5	5
953	2	1	1	0	0	0	0	0		1	41	0	2	1	50	2	3	2	2	4	1	2	5	5	2	7	7	7	1	7	1	7	7	1	6	7	1	2	7	7	7	1	7	5	5	5	5	5	5
956	2	1	1	1	0	0	0	0		1	27	0	1	1	9	3	5	4	3	5	5	2	3	3	2	6	6	6	2	7	2	5	6	6	6	6	1	3	7	3	6	1	6	5	5	5	5	5	5
957	2	1	1	1	0	0	0	0		1	39	0	2	1	11	4	9	4	2	4	3	1	2	2	2	7	5	6	1	6	4	6	5	4	5	6	3	3	5	6	5	1	5	2	4	3	3	4	4
960	2	1	1	1	0	0	0	0		1	43	0	2	1	1	3	6	3	4	5	3	2	2	2	2	7	5	7	1	7	1	7	7	1	7	7	1	2	7	1	7	1	7	5	5	5	5	5	4
961	2	1	1	0	0	0	0	0		1	38	0	2	1	13	2	3	3	3	2	3	1	2	2	2	7	7	7	1	7	1	7	7	1	7	7	4	1	7	1	7	1	7	5	5	5	5	5	5
962	2	1	1	1	0	0	0	0		1	52	0	3	1	1	3	6	5	5	5	5	4	3	2	2	5	4	6	1	5	2	5	5	1	6	6	2	5	6	1	6	1	6	5	5	5	5	5	5
967	2	1	1	1	0	0	0	0		1	47	0	3	1	33	3	5	3	2	3	2	1	3	3	2	7	7	7	1	7	1	7	7	1	7	7	1	2	7	1	7	1	1	5	5	5	5	5	5
971	2	1	1	0	0	0	0	0		1	58	0	4	1	8	3	5	5	4	5	5	1	1	1	2	7	6	6	1	7	1	7	6	1	3	7	1	1	7	1	7	1	7	5	5	5	5	5	5
973	1	1	1	0	0	0	0	0		1	21	0	1	1	46	3	5	2	2	3	4	1	1	1	2	7	5	3	4	6	4	5	4	2	5	5	3	5	5	3	4	5	6	3	2	2	3	1	2
974	1	1	1	0	0	0	0	0		1	40	0	2	1	38	1	2	5	3	4	3	1	3	2	2	5	2	3	6	3	1	6	6	6	3	3	3	7	3	7	6	5	5	4	4	4	4	4	4
975	2	1	1	1	0	0	0	0		1	50	0	3	1	5	4	9	4	3	5	4	1	2	2	2	6	4	6	2	6	2	6	6	4	4	6	2	4	6	4	5	2	6	4	2	3	3	4	3
977	1	1	1	0	0	0	0	0		1	62	0	4	1	35	2	3	4	4	3	4	1	3	3	2	7	7	7	1	7	2	7	7	7	5	6	6	6	6	2	6	1	7	4	3	4	4	4	4
980	1	1	1	0	0	0	0	0		1	61	0	4	1	32	1	2	3	2	5	3	2	2	3	2	7	6	7	1	7	1	7	7	1	5	7	1	5	7	1	7	1	7	4	4	4	4	4	4
981	2	1	1	0	0	0	0	0		1	31	0	1	1	30	1	2	4	3	4	3	1	4	4	2	5	5	6	2	5	1	5	5	4	5	6	2	5	6	2	5	1	6	5	5	5	4	5	5
983	2	1	0	0	0	0	0	1	5	2	22	0	1	1	23	2	4	3	1	1	2					5	6	7	1	6	1	6	5	1	6	6	2	2	5	1	5	1	7	5	5	5	5	5	5
986	2	1	1	1	0	0	0	0		1	30	0	1	1	33	3	5	3	3	5	2	1	2	2	2	7	6	7	1	7	1	7	7	1	6	7	1	1	7	1	7	1	7	5	4	5	5	5	5
987	2	1	0	0	0	0	0	1	4	2	59	0	4	1	46	3	5	3	4	4	3					5	1	5	3	5	3	5	5	5	5	7	1	3	5	3	5	1	3	4	4	3	3	4	4
990	1	1	1	0	0	0	0	0		1	41	0	2	1	18	3	7	4	4	5	4	2	3	2	2	7	5	7	1	7	1	7	7	1	5	7	1	3	7	1	7	1	7	5	5	5	5	5	5
992	2	1	0	0	0	0	0	1	4	2	39	0	2	1	46	3	5	4	2	5	2					4	1	6	3	6	1	5	4	4	2	6	1	3	7	3	5	1	3	5	2	1	1	4	4
996	3	1	1	0	0	0	0	0		1	31	0	1	1	9	3	5	4	3	3	3	2	4	4	2	5	6	6	6	6	6	6	6	1	6	6	2	4	6	3	6	1	6	4	4	4	4	4	4
997	1	1	1	1	0	0	0	0		1	26	0	1	1	43	3	7	4	3	2	3	4	3	3	2	3	5	6	5	5	5	4	5	5	6	7	4	5	6	2	6	1	5	3	3	3	3	3	3
998	2	1	1	1	0	0	0	0		1	40	0	2	1	36	3	7	5	5	5	5	5	5	5	2	7	7	7	1	7	1	7	7	1	7	7	1	1	7	1	7	1	7	5	5	5	5	5	5
999	2	1	1	0	0	0	0	0		1	20	0	1	1	32	1	2	2	3	3	3	1	2	1	2	7	7	7	1	7	1	7	7	1	6	7	1	1	7	1	7	1	7	5	5	5	5	5	5
1000	2	1	0	0	0	0	0	1	4	2	57	0	4	1	13	2	3	4	2	3	3					6	4	6	3	7	2	6	5	2	5	6	2	5	7	2	6	1	5	3	2	4	3	4	3
1001	1	1	1	1	0	0	0	0		1	25	0	1	1	9	3	5	4	1	2	2	1	2	2	2	5	2	3	4	6	6	3	3	7	4	3	6	2	4	5	5	6	6	4	4	1	2	1	2
1005	2	1	1	1	0	0	0	0		1	64	0	4	1	7	1	1	2	3	4	3	1	3	3	2	7	7	7	1	7	1	7	6	1	6	7	1	2	7	1	7	1	7	5	5	5	5	5	5
1006	1	1	1	0	0	0	0	0		1	49	0	3	1	6	4	8	1	2	4	3	3	3	3	2	7	1	7	1	7	2	3	1	4	5	7	1	6	6	2	7	1	3	5	5	4	4	5	5
1009	2	1	1	1	0	0	0	0		1	34	0	1	1	9	3	5	4	5	5	4	1	3	3	2	7	6	6	1	7	7	6	7	1	7	7	1	7	6	1	7	1	7	5	5	5	5	5	5
1012	1	1	1	0	0	0	0	0		1	53	0	3	1	43	3	7	1	3	4	3	1	3	2	2	5	3	6	2	6	3	6	4	5	3	6	2	3	6	2	6	1	5	4	4	4	4	4	4
1017	2	1	1	1	0	0	0	0		1	27	0	1	1	5	4	9	2	2	1	1	1	2	2	2	7	5	6	5	7	7	6	6	7	6	7	7	6	6	7	7	1	7	1	2	1	3	2	2
1019	2	1	1	0	0	0	0	0		1	57	0	4	1	10	3	5	4	4	5	4	1	4	4	2	6	7	7	1	7	1	7	7	3	4	7	4	1	6	6	7	1	7	5	5	5	5	5	5
1021	2	1	1	0	0	0	0	0		1	41	0	2	1	23	2	4	4	3	5	4	2	2	2	2	7	4	7	1	7	1	7	6	1	4	7	1	2	7	1	7	1	7	1	4	5	5	5	5
1023	2	1	1	0	0	0	0	0		1	19	0	1	1	43	3	7	1	5	1	1	1	1	2	2	7	4	7	1	7	1	7	1	1	7	7	1	5	7	1	7	1	7	5	5	5	5	5	5
1024	1	1	1	0	0	0	0	0		1	18	0	1	1	42	3	6	3	2	5	3	3	1	2	2	7	7	7	1	7	1	3	7	3	5	7	1	2	7	1	6	1	7	4	3	3	3	3	3
1028	2	1	0	0	0	0	0	1	4	2	35	0	2	1	50	2	3	5	5	4	2					2	1	3	6	4	3	1	3	2	1	2	4	5	1	4	1	4	3	5	2	3	3	3	2
1030	1	1	1	0	0	0	0	0		1	33	0	1	1	34	2	4	5	3	4	3	2	5	5	2	6	4	7	1	7	1	6	6	1	5	7	1	3	7	1	7	1	7	5	3	4	4	4	4
1031	2	1	1	0	0	0	0	0		1	36	0	2	1	1	3	6	5	4	2	3	1	6	6	2	7	7	7	1	7	1	7	7	1	2	7	2	2	7	1	7	1	7	5	4	5	5	4	4
1033	2	1	1	0	0	0	0	0		1	63	0	4	1	40	3	5	3	3	3	4	1	6	6	2	7	7	7	1	7	1	7	7	1	6	7	2	1	7	1	7	1	6	5	5	5	5	5	5
1036	2	1	1	1	0	0	0	0		1	57	0	4	1	45	1	1	3	3	3	2	2	2	2	2	5	2	7	2	7	3	6	4	6	3	6	1	5	7	2	6	1	4	4	3	3	3	4	4
1038	1	1	1	1	0	0	0	0		1	34	0	1	1	1	3	6	5	5	5	3	1	5	5	2	7	1	6	1	7	3	7	3	6	4	7	1	5	7	1	7	1	2	5	5	5	5	4	3
1039	2	1	1	0	0	0	0	0		1	18	0	1	1	10	3	5	3	5	5	5	1	1	1	2	6	5	7	1	7	2	7	6	3	5	7	3	6	7	2	5	1	7	5	5	5	4	5	5
1040	2	1	1	1	0	0	0	0		1	30	0	1	1	38	1	2	5	4	5	3	1	5	3	2	6	1	7	1	7	1	7	4	1	4	7	1	2	7	1	7	1	7	5	5	5	5	5	5
1042	2	1	0	0	0	0	0	1	5	2	57	0	4	1	35	2	3	5	2	5	2					7	2	7	1	7	1	7	7	1	7	7	1	5	7	1	4	1	7	5	5	5	5	5	5
1044	2	1	1	0	0	0	0	0		1	63	0	4	1	23	2	4	1	2	2	2	1	2	2	2	7	7	7	1	7	1	7	6	1	5	7	1	1	7	1	7	1	6	5	5	5	5	5	5
1045	1	1	1	1	0	0	0	0		1	46	0	3	1	9	3	5	2	3	3	3	1	5	5	2	7	3	7	1	7	1	2	4	1	5	7	1	5	7	1	6	1	6	5	5	5	5	5	5
1046	2	1	1	1	0	0	0	0		1	43	0	2	1	33	3	5	2	3	3	2	2	3	3	2	7	7	7	1	7	1	7	6	1	6	7	1	4	7	1	7	1	7	5	4	5	5	5	5
1047	2	1	1	0	0	0	0	0		1	49	0	3	1	5	4	9	5	5	4	3	1	2	2	2	7	2	6	2	6	2	6	6	3	5	6	4	3	6	3	5	1	4	4	3	2	3	3	3
1049	1	1	1	0	0	0	0	0		1	18	0	1	1	28	4	8	1	2	3	3	2	3	3	2	7	3	6	1	7	1	6	5	1	6	7	3	5	7	3	5	1	5	5	4	4	2	4	4
1050	2	1	0	0	0	0	0	1	5	2	31	0	1	1	30	1	2	5	3	3	4					6	5	6	2	5	2	6	6	3	3	5	3	4	5	3	4	3	4	4	3	4	4	5	5
1052	1	1	1	0	0	0	0	0		1	44	0	2	1	35	2	3	2	3	4	2	2	2	2	2	7	7	7	1	7	1	7	7	1	7	7	1	1	7	1	7	1	7	5	5	5	5	5	5
1053	2	1	1	0	0	0	0	0		1	57	0	4	1	38	1	2	3	3	5	2	1	3	3	2	7	7	7	1	6	1	7	6	1	7	7	1	1	7	1	6	1	6	5	5	5	5	5	5
1054	1	1	1	0	0	0	0	0		1	23	0	1	1	10	3	5	3	4	3	3	1	2	2	2	7	6	6	1	7	1	7	7	1	1	7	2	5	7	1	7	1	7	5	5	5	5	5	5
1055	2	1	1	1	0	1	0	0		1	60	0	4	1	4	3	7	4	1	5	3	4	5	5	2	7	4	7	1	7	3	6	7	1	7	7	1	3	7	1	7	1	7	5	4	4	4	3	3
1060	2	1	1	0	0	0	0	0		1	29	0	1	1	13	2	3	4	3	4	4	2	2	2	2	7	6	7	1	6	1	6	5	1	4	7	1	5	7	1	7	1	6	5	5	5	5	5	5
1062	2	1	1	0	0	0	0	0		1	50	0	3	1	3	4	8	3	3	3	4	3	2	2	2	5	7	7	1	6	1	6	4	1	3	7	1	3	6	1	5	1	7	2	3	5	5	5	5
1064	2	1	1	1	0	0	0	0		1	28	0	1	1	47	4	9	5	4	4	3	1	3	3	2	7	5	7	1	7	1	7	7	1	7	7	1	5	7	1	3	1	7	5	5	3	3	5	5
1065	2	1	1	0	0	0	0	0		1	40	0	2	1	35	2	3	4	4	5	4	1	3	3	2	7	5	5	2	6	3	5	6	3	4	6	2	2	6	2	6	1	6	4	3	3	2	5	5
1068	2	1	1	0	0	0	0	0		1	32	0	1	1	32	1	2	5	3	4	3	1	6	6	2	7	5	7	1	7	1	7	6	1	6	7	1	3	7	1	6	1	6	5	5	5	5	5	5
1070	1	1	0	0	0	0	0	1	4	2	27	0	1	1	35	2	3	4	3	3	3					5	4	5	4	5	5	5	4	5	4	5	5	4	4	4	4	5	4	3	3	3	3	2	3
1078	1	1	1	1	0	0	0	0		1	26	0	1	1	13	2	3	5	3	5	2	1	3	3	2	7	2	7	1	7	1	7	4	1	6	7	1	3	7	1	6	1	7	5	4	2	4	4	4
1079	2	1	0	0	0	0	0	1	4	2	64	0	4	1	47	4	9	4	3	4	2					7	5	6	1	7	1	6	7	2	6	7	2	5	7	1	7	1	7	4	3	4	5	3	3
1080	1	1	0	0	0	0	0	1	5	2	32	0	1	1	47	4	9	3	3	4	3					6	4	7	2	7	2	6	6	5	6	7	1	3	7	2	5	1	3	5	4	4	3	5	4
1081	2	1	1	1	0	0	0	0		1	57	0	4	1	47	4	9	4	4	5	3	1	3	3	2	6	5	5	3	5	2	5	3	3	3	5	2	5	5	4	5	1	3	4	3	4	4	4	4
1082	2	1	1	1	0	0	0	0		1	31	0	1	1	9	3	5	5	4	5	4	1	4	4	2	7	6	7	1	7	1	6	7	1	4	7	1	1	7	1	7	1	7	5	5	5	5	5	5
1085	1	1	1	1	0	0	0	0		1	53	0	3	1	13	2	3	4	3	4	3	2	3	3	2	7	6	7	1	7	1	7	7	5	6	7	1	2	7	7	7	1	7	5	3	5	5	5	5
1088	2	1	1	0	0	1	0	0		1	61	0	4	1	9	3	5	5	5	5	3	1	4	4	2	7	7	7	1	7	1	7	6	2	6	7	1	1	7	1	7	1	6	4	4	4	3	4	4
1089	2	1	1	1	0	1	0	0		1	50	0	3	1	5	4	9	5	4	4	4	2	2	2	2	6	7	6	6	5	6	6	7	6	7	7	6	6	6	7	5	1	6	4	4	2	2	3	4
1090	2	1	0	0	0	0	0	1	4	2	49	0	3	1	47	4	9	5	4	5	4					6	4	6	1	7	4	7	6	4	5	7	1	5	6	1	5	1	7	5	5	5	4	5	5
1093	2	1	1	0	0	0	0	0		1	51	0	3	1	26	4	8	5	4	5	4	1	3	1	2	6	4	5	2	5	2	7	6	4	4	5	1	4	5	2	7	1	6	4	3	5	5	4	4
1094	2	1	0	0	0	0	0	1	4	2	32	0	1	1	35	2	3	5	5	5	5					4	4	6	1	7	2	7	1	1	6	6	1	5	4	1	1	1	7	5	5	5	5	5	5
1095	2	1	1	0	0	0	0	0		1	29	0	1	1	5	4	9	4	4	5	5	1	4	4	2	6	6	6	4	7	4	4	5	4	4	6	4	4	5	2	5	3	7	3	3	3	3	3	3
1097	2	1	0	0	0	0	0	1	5	2	64	0	4	1	5	4	9	5	3	5	2					7	1	7	1	7	1	7	6	2	5	6	1	2	7	1	7	1	5	5	3	5	5	5	5
1098	2	1	1	1	0	0	0	0		1	33	0	1	1	49	3	5	5	5	5	5	1	3	5	2	7	6	6	1	6	4	7	2	5	1	5	2	2	5	1	5	5	7	1	2	4	5	2	2
1102	2	1	1	0	0	0	0	0		1	51	0	3	1	5	4	9	1	1	1	1	1	2	2	2	7	7	7	1	7	1	7	7	1	4	7	1	1	7	1	7	1	7	5	5	3	3	5	5
1104	2	1	1	1	0	0	0	0		1	27	0	1	1	43	3	7	3	3	3	3	2	3	3	2	7	6	7	1	6	1	7	7	7	7	7	1	7	7	6	6	1	6	5	5	5	5	5	5
1105	2	1	0	0	0	0	0	1	4	2	35	0	2	1	10	3	5	2	4	3	3					4	5	5	4	4	3	3	4	4	4	4	1	4	5	4	4	2	4	4	3	3	3	3	3
1106	2	1	1	1	0	0	0	0		1	23	0	1	1	5	4	9	5	4	5	5	1	2	2	2	7	7	7	1	7	1	7	6	1	7	7	7	1	7	1	7	1	7	4	4	4	4	4	4
1107	2	1	1	0	0	0	0	0		1	47	0	3	1	13	2	3	5	5	5	3	1	3	3	2	7	7	7	1	7	1	7	7	1	7	7	4	1	7	1	7	1	7	5	5	5	5	5	5
1108	1	1	0	0	0	0	0	1	4	2	34	0	1	1	5	4	9	3	1	3	2					5	4	6	4	7	2	7	6	4	4	6	4	5	6	3	4	1	4	3	4	5	5	4	4
1109	2	1	1	0	0	0	0	0		1	57	0	4	1	35	2	3	3	3	4	3	1	2	2	2	5	3	6	2	6	3	6	5	4	4	6	2	2	6	2	6	1	4	4	3	3	3	4	4
1113	2	1	1	1	0	0	0	0		1	34	0	1	1	3	4	8	4	3	4	3	2	5	5	2	5	4	6	3	7	2	6	6	4	6	7	1	5	7	2	6	1	5	5	4	3	4	5	5
1114	2	1	1	1	0	0	0	0		1	32	0	1	1	5	4	9	5	5	5	4	1	6	6	2	5	7	7	1	7	1	6	6	1	4	7	4	1	6	2	5	1	7	5	5	4	4	5	5
1115	1	1	1	0	0	0	0	0		1	54	0	3	1	5	4	9	3	1	3	2	2	2	2	2	7	6	7	1	7	1	7	7	5	6	7	1	2	7	1	7	1	7	5	5	5	5	5	5
1116	2	1	1	0	0	0	0	0		1	19	0	1	1	22	2	3	4	3	5	3	1	3	2	2	7	4	7	1	7	1	3	6	1	3	7	1	3	7	1	7	1	7	5	4	5	5	5	5
1117	1	1	0	0	0	0	0	1	5	2	28	0	1	1	35	2	3	4	4	4	3					7	6	7	1	7	1	7	6	4	1	7	2	2	7	1	4	1	7	5	5	5	5	5	5
1118	1	1	1	0	0	0	0	0		1	59	0	4	1	10	3	5	3	1	3	1	2	5	5	2	7	3	7	1	7	2	5	4	4	1	7	4	3	6	2	7	1	7	3	1	4	4	4	4
1119	2	1	1	0	0	0	0	0		1	60	0	4	1	43	3	7	3	5	5	3	1	1	1	2	7	1	6	1	4	4	5	5	6	5	5	3	2	5	2	5	1	7	3	2	2	2	3	3
1121	3	1	1	1	0	0	0	0		1	47	0	3	1	13	2	3	1	1	1	2	2	3	3	2	7	6	7	1	7	1	7	7	7	7	7	2	2	7	1	7	1	7	5	5	5	5	5	5
1122	2	1	1	0	0	0	0	0		1	48	0	3	1	15	2	4	4	4	4	3	1	5	5	2	6	6	6	1	6	1	6	6	3	6	6	1	5	6	2	6	1	6	4	4	4	4	4	4
1124	2	1	1	0	0	0	0	0		1	57	0	4	1	5	4	9	3	2	3	3	2	4	4	2	7	6	7	1	7	1	7	5	3	2	7	1	3	7	1	7	1	7	5	3	3	3	3	3
1126	1	1	1	0	0	0	0	0		1	60	0	4	1	5	4	9	3	1	1	1	1	1	1	2	7	7	7	1	7	1	7	7	1	6	7	1	2	7	1	7	1	7	5	5	5	5	5	5
1128	1	1	1	1	0	0	0	0		1	32	0	1	1	9	3	5	5	2	4	2	1	4	4	2	7	2	7	1	7	1	6	6	5	7	7	1	2	7	1	5	1	6	5	3	4	4	5	4
1129	1	1	1	1	0	0	0	0		1	26	0	1	1	43	3	7	4	2	4	3	2	3	3	2	4	5	6	3	5	2	5	4	5	4	5	2	2	5	3	5	1	7	3	3	3	3	3	3
1130	2	1	1	1	0	0	0	0		1	47	0	3	1	43	3	7	3	4	4	2	2	3	3	2	6	6	6	5	6	6	5	7	6	3	7	6	4	3	5	6	1	5	1	2	2	2	2	3
1137	1	1	0	0	0	0	0	1	4	2	49	0	3	1	23	2	4	4	5	4	3					7	6	6	1	6	2	6	7	4	6	6	2	1	7	1	7	1	7	4	3	2	2	5	5
1138	2	1	1	1	0	0	0	0		1	52	0	3	1	5	4	9	3	3	3	3	1	3	3	2	6	6	7	1	7	2	6	6	3	5	7	2	4	7	1	7	1	7	4	4	4	4	4	4
1139	2	1	1	0	0	0	0	0		1	51	0	3	1	3	4	8	3	2	3	2	1	3	2	2	5	4	6	3	6	4	4	5	5	5	6	3	5	6	4	5	1	6	4	3	3	2	4	4
1141	2	1	1	1	0	0	0	0		1	63	0	4	1	43	3	7	5	4	4	4	1	4	4	2	7	2	7	1	7	1	7	4	1	5	7	1	5	7	1	7	1	7	5	4	5	5	5	5
1145	1	1	1	1	0	0	0	0		1	60	0	4	1	4	3	7	5	4	5	3	1	4	4	2	5	4	6	1	7	2	7	7	1	5	7	1	2	6	1	7	1	7	5	5	5	5	5	5
1146	1	1	0	0	0	0	0	1	5	2	45	0	3	1	5	4	9	5	5	5	5					7	7	7	4	7	6	7	7	7	7	7	7	7	7	4	7	1	7	3	3	3	3	3	3
1147	2	1	1	0	0	0	0	0		1	57	0	4	1	25	2	4	5	2	5	1	1	3	3	2	7	4	7	1	7	1	7	7	1	7	7	1	1	7	1	7	1	7	5	5	5	5	5	5
1152	1	1	1	1	0	0	0	0		1	32	0	1	1	14	2	3	2	2	3	3	2	3	3	2	7	7	7	1	7	1	6	7	2	5	7	1	2	7	1	7	1	7	5	5	5	4	5	5
1154	2	1	1	1	0	0	0	0		1	50	0	3	1	5	4	9	4	4	4	4	1	5	5	2	4	5	5	4	4	4	4	5	4	3	6	4	5	4	5	5	2	5	3	2	2	2	3	3
1155	2	1	1	1	0	0	0	0		1	49	0	3	1	5	4	9	3	3	2	3	1	4	4	2	6	5	7	1	6	2	7	3	1	3	7	1	2	7	1	5	2	6	4	4	4	4	4	4
1156	2	1	1	0	0	0	0	0		1	18	0	1	1	5	4	9	5	5	4	4	1	2	2	2	7	7	7	2	7	2	7	7	1	5	7	3	6	7	1	7	1	7	5	5	5	3	5	5
1160	1	1	1	0	0	0	0	0		1	25	0	1	1	47	4	9	3	3	3	3	1	3	3	2	3	5	4	5	3	3	4	3	4	6	4	2	3	3	4	6	1	4	3	3	2	2	3	4
1163	1	1	1	1	0	0	0	0		1	40	0	2	2	33	3	5	5	4	5	4	4	3	3	2	6	7	7	1	7	1	6	6	1	5	7	2	5	7	1	7	1	7	5	5	5	5	5	5
1167	1	1	1	1	0	0	0	0		1	28	0	1	1	21	1	1	2	2	3	2	1	4	4	2	7	6	6	1	6	1	7	6	2	5	7	1	4	7	2	6	1	7	5	4	4	4	4	4
1168	1	1	1	0	0	0	0	0		1	31	0	1	2	43	3	7	3	2	4	4	2	5	5	2	6	6	7	1	7	1	6	7	1	4	7	1	2	7	2	7	1	7	5	4	5	5	5	5
1173	2	1	1	1	0	1	0	0		1	36	0	2	2	38	1	2	1	3	4	2	3	2	2	2	7	6	7	1	7	1	7	7	1	7	7	1	5	7	1	7	1	7	5	5	5	5	5	5
1175	2	1	1	1	0	0	0	0		1	33	0	1	1	36	3	7	5	4	5	3	2	3	3	2	7	7	7	1	6	4	7	5	2	5	7	1	2	7	1	6	1	5	5	4	5	5	5	5
1176	2	1	1	1	0	0	0	0		1	55	0	4	2	10	3	5	4	4	3	3	2	5	5	2	7	7	7	7	7	7	7	7	7	4	7	7	7	7	7	7	1	7	5	5	5	5	5	5
1177	2	1	1	0	0	0	0	0		1	77	0	6	2	4	3	7	5	4	4	2	2	3	3	2	7	1	7	1	7	2	6	5	4	7	7	1	3	7	1	7	1	5	5	5	5	5	5	5
1178	2	1	0	0	0	0	0	1	5	2	53	0	3	1	32	1	2	2	3	4	2					7	6	7	1	7	1	6	6	1	6	6	1	3	7	1	7	1	7	5	3	4	4	4	4
1179	2	1	1	0	0	0	0	0		1	31	0	1	2	7	1	1	5	4	3	5	1	3	3	2	7	6	6	1	7	1	7	7	1	6	7	1	1	6	1	7	1	7	5	5	5	5	5	5
1180	1	1	1	0	0	0	0	0		1	69	0	5	1	13	2	3	5	3	5	3	1	3	3	2	7	7	7	1	7	1	7	5	1	7	7	1	1	7	1	6	1	7	5	4	5	4	5	5
1182	2	1	1	0	0	0	0	0		1	62	0	4	1	38	1	2	5	1	5	5	1	6	5	2	7	1	5	1	7	1	7	7	1	7	7	1	2	7	1	7	1	6	5	5	5	5	5	5
1184	1	1	1	1	0	0	0	0		1	38	0	2	2	32	1	2	1	1	3	3	1	3	3	2	7	7	7	1	7	1	7	7	1	7	7	7	1	7	1	7	1	7	5	5	5	5	5	5
1185	2	1	1	0	0	0	0	0		1	31	0	1	2	14	2	3	1	1	1	1	1	3	3	2	7	5	7	1	7	1	7	7	1	7	7	1	5	7	1	7	1	7	5	5	5	5	5	5
1189	1	1	1	0	0	0	0	0		1	37	0	2	2	13	2	3	3	3	4	3	2	4	4	2	6	7	7	1	7	1	7	7	1	5	7	1	4	7	1	7	1	7	5	5	5	5	5	5
1190	1	1	1	0	0	0	0	0		1	20	0	1	1	18	3	7	5	5	4	4	1	1	1	2	7	3	5	2	5	1	6	4	7	4	7	3	6	5	4	6	1	6	5	5	4	4	5	5
1192	2	1	1	0	0	0	0	0		1	60	0	4	2	30	1	2	2	2	2	2	3	2	2	2	5	5	7	1	7	1	7	5	1	1	6	1	4	7	1	7	1	7	5	1	3	2	5	5
1195	2	1	1	0	0	0	0	0		1	20	0	1	2	4	3	7	3	2	4	4	1	2	1	2	7	7	6	1	7	1	6	7	1	6	7	2	4	7	1	7	1	7	5	5	5	5	5	5
1196	2	1	1	0	0	0	0	0		1	58	0	4	2	9	3	5	4	3	3	3	1	3	3	2	6	1	4	2	4	1	5	5	4	3	4	3	2	4	4	5	1	2	3	3	3	3	3	3
1197	2	1	1	0	0	0	0	0		1	20	0	1	2	21	1	1	3	2	5	3	1	3	3	2	5	6	7	2	6	2	7	6	2	6	7	3	3	6	2	7	1	7	5	3	5	5	5	5
1198	2	1	1	0	0	0	0	0		1	37	0	2	1	46	3	5	5	3	4	3	1	6	5	2	7	5	6	2	7	1	7	7	1	3	7	1	5	7	1	7	1	7	5	5	5	5	5	5
1201	1	1	1	0	0	0	0	0		1	36	0	2	1	5	4	9	5	3	4	4	2	5	5	2	7	7	7	1	7	1	6	5	1	7	7	2	3	7	4	6	1	6	5	5	5	5	3	3
1202	2	1	1	0	0	0	0	0		1	18	0	1	2	11	4	9	3	3	4	2	1	4	4	2	7	6	7	1	7	1	6	7	1	5	7	1	2	7	1	6	1	7	5	4	5	4	5	4
1204	2	1	1	1	0	0	0	0		1	59	0	4	2	38	1	2	4	1	4	1	1	5	5	2	7	7	7	1	7	1	7	7	1	7	7	1	3	7	1	7	1	7	5	5	5	5	5	5
1206	1	1	1	0	0	0	0	0		1	32	0	1	2	38	1	2	2	3	5	3	1	3	3	2	3	1	5	3	5	2	2	5	3	2	5	3	5	5	3	3	1	3	4	4	3	3	5	5
1207	2	1	1	0	0	0	0	0		1	27	0	1	1	21	1	1	3	3	3	3	2	2	2	2	7	1	7	1	7	1	7	7	1	7	7	1	1	7	1	7	1	7	1	5	5	5	5	5
1208	2	1	1	1	0	0	0	0		1	24	0	1	1	5	4	9	2	2	3	2	2	2	2	2	6	7	5	1	7	1	7	6	1	6	7	1	1	7	1	6	1	7	4	3	3	2	2	3
1210	1	1	1	1	0	0	0	0		1	35	0	2	2	38	1	2	5	4	5	5	1	3	3	2	5	1	2	4	5	5	3	2	6	1	4	3	5	4	3	1	2	1	3	2	2	2	4	4
1212	2	1	0	0	0	0	0	1	4	2	60	0	4	1	13	2	3	4	4	4	3					6	5	5	3	4	2	4	5	5	5	5	3	6	6	7	5	2	3	4	1	3	2	4	3
1215	2	1	1	0	0	0	0	0		1	59	0	4	2	38	1	2	4	1	2	2	1	5	5	2	7	7	7	1	7	1	7	7	7	7	7	1	1	7	1	7	1	7	5	5	5	5	5	5
1216	2	1	0	0	0	0	0	1	5	2	59	0	4	2	30	1	2	5	4	5	3					6	6	7	1	7	1	7	6	1	3	6	1	1	6	1	7	1	7	5	5	4	4	5	5
1218	1	1	1	0	0	0	0	0		1	23	0	1	2	32	1	2	4	3	5	3	1	5	5	2	6	2	7	1	7	1	5	5	2	5	7	1	2	7	1	6	1	5	5	5	5	5	5	5
1220	2	1	1	1	0	0	0	0		1	49	0	3	2	5	4	9	1	1	1	1	2	6	6	2	7	7	7	7	7	1	7	7	1	1	7	4	1	7	1	7	1	7	5	5	5	5	5	5
1222	2	1	1	0	0	0	0	0		1	42	0	2	1	17	3	6	5	3	3	2	2	2	2	2	7	5	7	1	7	1	7	6	1	6	7	1	2	7	1	7	1	7	5	5	5	5	5	5
1225	2	1	0	0	0	0	0	1	4	2	32	0	1	1	25	2	4	4	3	5	3					7	4	6	2	7	3	7	2	7	7	6	2	6	7	2	1	1	6	5	3	5	5	4	4
1226	2	1	1	1	0	0	0	0		1	68	0	5	2	32	1	2	5	5	5	5	1	5	5	2	6	2	6	1	6	1	5	5	1	4	6	1	2	6	1	6	1	6	5	5	5	5	5	5
1227	2	1	1	1	0	0	0	0		1	52	0	3	1	33	3	5	3	4	5	2	1	4	4	2	6	2	6	2	6	4	5	2	4	3	5	2	5	5	3	5	1	6	3	4	1	1	3	1
1235	1	1	1	0	0	0	0	0		1	47	0	3	2	35	2	3	4	3	5	3	1	3	1	2	7	4	7	1	7	1	7	6	4	4	7	1	1	7	1	7	1	7	5	5	5	5	5	5
1238	2	1	1	0	0	0	0	0		1	36	0	2	1	22	2	3	4	2	3	1	1	2	2	2	7	6	7	1	7	1	7	7	4	6	7	1	2	7	1	7	1	7	5	4	4	4	5	4
1241	1	1	0	0	0	0	0	1	5	2	46	0	3	2	14	2	3	5	3	5	3					7	2	7	1	7	1	7	7	3	6	7	1	1	7	1	7	1	3	5	5	5	5	5	5
1243	1	1	1	0	0	0	0	0		1	35	0	2	1	23	2	4	5	3	5	3	1	5	4	2	7	5	7	1	7	1	6	6	2	5	7	1	2	7	1	7	1	7	5	5	5	4	5	5
1244	1	1	1	1	0	0	0	0		1	55	0	4	1	40	3	5	2	4	3	2	1	4	4	2	7	4	7	1	7	1	7	7	2	5	7	1	6	7	1	7	1	7	5	5	5	5	5	5
1245	1	1	1	0	0	0	0	0		1	52	0	3	1	50	2	3	4	3	3	3	1	3	3	2	5	5	7	1	7	1	7	5	1	5	7	1	3	7	1	7	1	7	5	5	5	5	5	5
1254	2	1	1	0	0	0	0	0		1	30	0	1	1	30	1	2	5	2	2	4	2	1	1	2	7	3	6	2	6	1	7	5	3	6	7	2	5	6	3	5	1	7	5	5	5	5	5	5
1257	2	1	1	0	0	0	0	0		1	62	0	4	1	32	1	2	5	5	5	4	1	4	3	2	7	6	7	1	7	1	3	7	1	5	7	1	1	7	1	7	1	7	5	5	5	5	5	5
1260	2	1	1	1	0	0	0	0		1	19	0	1	1	21	1	1	5	2	4	1	1	2	2	2	6	3	7	1	7	1	6	6	1	6	7	1	5	7	1	5	1	7	5	5	5	5	5	5
1264	2	1	1	0	0	0	0	0		1	52	0	3	1	5	4	9	4	5	5	2	2	3	3	2	6	7	7	1	7	1	7	5	1	3	7	1	5	7	1	5	1	7	5	5	5	5	5	5
1265	2	1	0	0	0	0	0	1	5	2	51	0	3	1	28	4	8	4	5	5	4					7	7	7	1	7	1	7	7	1	6	7	1	1	7	1	7	1	7	5	5	5	5	5	5
1267	2	1	1	1	0	0	0	0		1	56	0	4	1	5	4	9	2	2	3	2	2	4	3	2	7	6	7	1	7	1	7	7	1	6	7	1	5	7	1	7	1	7	5	5	5	5	5	5
1273	2	1	1	0	0	0	0	0		1	28	0	1	1	50	2	3	4	1	4	1	1	3	3	2	7	7	7	1	7	1	7	7	2	5	7	2	1	7	1	7	1	7	5	5	5	5	5	5
1277	2	1	1	0	0	0	0	0		1	31	0	1	1	9	3	5	3	3	5	3	1	3	3	2	6	7	7	1	7	1	7	7	1	6	7	1	4	7	1	7	1	7	5	5	5	5	5	5
1280	1	1	0	0	0	0	0	1	5	2	33	0	1	1	50	2	3	4	3	5	4					6	5	7	1	7	1	6	5	2	7	7	2	3	6	2	5	1	7	5	5	4	4	4	4
1281	1	1	1	1	0	0	0	0		1	24	0	1	1	5	4	9	5	2	4	2	3	2	2	2	7	5	7	1	7	1	7	7	4	7	7	1	7	7	1	7	1	7	5	5	5	5	5	5
1284	2	1	1	0	0	0	0	0		1	29	0	1	1	5	4	9	4	4	4	3	1	2	2	2	7	3	5	3	5	4	6	5	3	4	6	4	5	5	3	4	2	5	4	3	4	3	3	4
1292	2	1	1	0	0	0	0	0		1	52	0	3	1	22	2	3	2	2	3	3	1	5	4	2	6	2	1	7	2	7	2	1	7	1	2	7	5	3	6	1	4	2	4	2	1	4	4	4
1295	2	1	1	0	0	0	0	0		1	48	0	3	1	35	2	3	5	5	5	5	2	2	2	2	7	7	7	1	7	2	6	5	1	7	6	1	1	7	1	6	1	7	5	5	5	5	5	5
1296	1	1	0	0	0	0	0	1	4	2	53	0	3	1	10	3	5	4	1	4	1					6	5	5	3	5	3	5	5	3	6	6	2	4	5	3	5	1	5	3	2	3	4	4	4
1297	2	1	1	0	0	0	0	0		1	25	0	1	1	11	4	9	2	2	4	1	1	5	5	2	7	7	7	1	7	2	7	6	2	5	6	2	5	6	1	7	1	6	5	4	4	3	5	5
1301	2	1	0	0	0	0	0	1	4	2	62	0	4	1	9	3	5	5	4	5	4					6	4	5	1	6	2	5	5	4	5	5	3	5	5	3	4	1	6	4	4	4	4	4	3
1303	2	1	1	0	0	0	0	0		1	31	0	1	1	17	3	6	5	4	5	4	1	2	2	2	6	5	5	1	5	3	5	5	2	5	5	3	3	5	3	5	1	5	4	4	4	4	4	4
1308	2	1	1	1	0	0	0	0		1	60	0	4	2	38	1	2	2	3	1	3	2	5	5	2	7	6	7	1	7	1	7	7	2	6	7	2	1	7	7	7	1	7	5	5	5	5	5	5
1312	1	1	1	1	0	0	0	0		1	37	0	2	2	20	3	5	5	3	5	4	1	4	4	2	6	5	7	1	7	1	7	4	1	5	7	1	5	7	1	7	1	6	5	5	5	5	5	5
1315	2	1	0	0	0	0	0	1	4	2	61	0	4	2	30	1	2	2	2	4	2					7	7	7	1	7	1	7	7	1	6	7	1	3	7	1	7	1	7	5	4	5	5	5	4
1318	2	1	1	1	0	0	0	0		1	52	0	3	2	10	3	5	1	2	3	3	1	4	4	2	7	5	7	1	7	2	7	7	1	5	7	2	5	7	1	7	1	7	4	4	4	5	4	4
1320	2	1	1	0	0	0	0	0		1	63	0	4	2	10	3	5	5	5	5	3	1	2	2	2	7	7	7	1	7	1	7	6	1	6	7	1	1	7	1	7	1	7	5	5	5	5	5	5
1324	3	1	1	0	0	0	0	0		1	66	0	5	2	30	1	2	5	4	5	3	1	3	3	2	7	5	7	1	7	1	7	7	1	7	7	1	1	7	1	7	1	7	5	5	5	5	5	5
1325	2	1	1	0	0	0	0	0		1	68	0	5	1	33	3	5	5	5	5	3	1	2	2	2	7	3	7	1	7	1	7	5	1	7	7	1	5	7	1	5	1	7	5	5	4	3	5	5
1326	1	1	1	0	0	0	0	0		1	68	0	5	2	7	1	1	4	3	4	4	3	4	4	2	5	4	7	1	7	3	7	6	1	5	7	1	5	7	2	7	1	7	5	4	4	4	4	4
1330	1	1	0	0	0	0	0	1	5	2	42	0	2	2	13	2	3	3	3	3	3					7	5	7	3	7	3	7	4	4	2	6	3	5	6	4	7	1	7	4	3	5	4	4	4
1333	1	1	1	1	0	0	0	0		1	68	0	5	1	46	3	5	2	2	4	2	1	3	3	2	7	6	7	1	7	2	6	6	1	5	7	2	4	7	2	6	1	6	4	3	4	4	3	3
1337	1	1	1	1	0	0	0	0		1	74	0	5	1	4	3	7	5	4	4	3	2	3	3	2	6	1	3	4	4	7	3	1	7	1	5	6	6	1	4	2	1	2	3	3	2	2	3	3
1340	1	1	1	0	0	0	0	0		1	51	0	3	2	18	3	7	5	4	5	3	1	6	6	2	5	2	5	4	5	1	3	5	4	1	5	1	3	5	3	3	1	4	5	4	3	3	4	4
1341	1	1	1	1	0	0	0	0		1	44	0	2	2	15	2	4	4	2	3	2	1	2	2	2	7	6	7	1	7	1	7	7	1	6	7	1	3	7	1	7	1	7	5	5	5	5	5	5
1342	2	1	1	0	0	0	0	0		1	61	0	4	1	46	3	5	4	3	4	3	1	3	3	2	6	7	7	1	7	1	7	6	1	6	7	1	6	7	1	7	1	7	5	5	4	4	4	5
1343	2	1	1	0	0	0	0	0		1	44	0	2	2	32	1	2	1	4	3	2	1	2	2	2	6	5	7	2	7	1	7	6	3	6	7	3	2	7	1	7	1	7	3	3	4	4	4	4
1348	2	1	1	1	0	0	0	0		1	60	0	4	2	18	3	7	5	3	5	3	1	6	6	2	7	6	7	1	7	1	7	5	4	6	6	1	5	7	1	7	1	7	5	5	5	5	5	5
1350	1	1	1	1	0	0	0	0		1	61	0	4	2	29	1	1	4	2	5	2	1	2	2	2	7	7	7	1	7	1	7	7	1	7	7	1	5	7	1	7	1	7	2	5	5	5	5	5
1366	2	1	1	1	0	0	0	0		1	32	0	1	1	5	4	9	4	4	4	3	1	1	1	2	7	3	5	2	6	3	5	6	5	5	6	2	5	6	2	6	2	6	4	4	2	4	2	1
1368	2	1	1	1	0	0	0	0		1	61	0	4	2	39	1	1	4	3	3	2	1	1	1	2	7	6	6	1	7	1	7	7	1	4	7	1	2	7	1	6	1	7	5	5	5	5	5	5
1370	1	1	1	0	0	0	0	0		1	29	0	1	2	44	4	8	5	3	3	3	2	3	3	2	3	4	5	2	5	1	6	5	1	6	7	1	2	6	3	7	1	5	5	5	3	3	5	4
1372	1	1	1	0	0	0	0	0		1	48	0	3	1	18	3	7	5	5	5	5	1	2	2	2	6	1	6	2	7	1	7	4	4	1	7	1	2	6	2	5	1	3	5	3	4	3	3	3
1378	2	1	0	0	0	0	0	1	4	2	59	0	4	2	32	1	2	4	3	3	3					5	3	6	2	7	1	6	7	2	3	7	1	5	7	1	7	1	6	4	4	4	4	4	4
1379	2	1	1	0	0	0	0	0		1	26	0	1	2	32	1	2	2	2	2	2	1	1	1	2	7	4	7	1	7	2	7	7	3	3	7	1	5	7	1	7	1	7	5	4	5	5	5	5
1380	3	1	0	0	0	0	0	1	5	2	70	0	5	2	30	1	2	3	3	4	2					7	5	6	1	6	1	4	7	4	5	7	1	1	7	1	6	1	7	5	5	4	4	3	3
1383	1	1	1	0	0	0	0	0		1	61	0	4	2	38	1	2	5	2	3	4	2	5	5	2	6	5	7	1	7	1	6	6	1	5	7	1	4	7	1	7	1	6	5	5	5	5	5	5
1388	1	1	0	0	0	0	0	1	5	2	35	0	2	2	49	3	5	5	4	4	4					7	3	7	1	7	1	7	7	1	5	7	1	3	7	1	7	1	7	5	5	5	5	5	5
1389	3	1	1	1	0	0	0	0		1	66	0	5	2	38	1	2	5	5	5	3	1	2	2	2	7	7	7	1	7	1	7	7	1	1	7	1	5	7	1	7	1	7	5	5	5	5	5	5
1391	2	1	1	1	0	0	0	0		1	50	0	3	1	5	4	9	4	4	4	3	3	2	2	2	7	5	4	1	7	1	6	7	1	6	7	1	3	7	3	3	1	7	5	4	4	4	5	5
1394	1	1	0	0	0	0	0	1	5	2	18	0	1	2	5	4	9	3	2	1	3					6	7	7	1	7	2	7	6	3	3	7	4	7	7	1	4	1	7	4	4	5	4	4	4
1399	2	1	0	0	0	0	0	1	4	2	71	0	5	2	5	4	9	2	3	5	2					7	5	6	1	7	4	6	5	2	5	6	3	3	6	2	4	1	6	4	4	5	5	4	4
1406	2	1	1	1	0	0	0	0		1	66	0	5	2	27	2	4	5	4	5	2	2	4	4	2	7	5	7	1	7	1	7	7	2	5	7	1	4	7	1	7	1	7	5	3	4	3	5	5
1408	2	1	1	0	1	0	0	0		1	31	0	1	2	5	4	9	4	3	5	4	1	1	1	2	7	5	7	1	7	1	7	7	1	6	7	1	1	7	1	7	1	7	4	4	5	5	5	5
1420	2	1	1	0	1	0	0	0		1	21	0	1	2	5	4	9	3	2	4	2	1	2	2	2	7	6	7	1	7	1	7	6	1	7	7	1	7	7	3	6	1	7	5	3	4	2	5	5
1424	2	1	1	1	0	0	0	0		1	62	0	4	1	16	2	4	4	4	4	4	2	5	5	2	6	5	6	1	6	1	6	5	1	5	6	1	2	6	2	6	1	6	5	4	4	4	4	4
1429	2	1	1	0	0	0	0	0		1	26	0	1	2	28	4	8	1	1	1	1	1	6	6	2	7	7	7	1	7	1	7	6	1	2	7	1	5	7	1	7	1	7	5	5	5	5	5	5
1433	1	1	0	0	0	0	0	1	5	2	37	0	2	2	32	1	2	3	4	3	3					6	7	7	1	7	3	7	4	1	3	7	1	2	7	1	5	1	6	5	4	5	4	4	4
1435	1	1	1	1	0	0	0	0		1	65	0	5	2	38	1	2	5	4	5	4	1	5	5	2	5	2	6	1	5	1	5	5	1	5	6	1	5	6	1	5	1	5	4	3	3	2	4	3
1442	1	1	1	1	0	0	0	0		1	56	0	4	2	36	3	7	5	4	5	4	2	3	3	2	7	6	7	1	7	1	7	6	1	6	7	1	2	7	1	7	1	7	5	5	4	4	5	5
1446	1	1	1	1	1	0	0	0		1	34	0	1	2	43	3	7	5	2	3	4	1	2	2	2	5	4	6	1	5	5	6	6	7	5	7	4	6	5	2	6	1	7	5	5	5	5	5	5
1448	1	1	1	1	0	0	0	0		1	35	0	2	2	21	1	1	3	2	3	3	2	2	1	2	7	6	6	1	7	2	6	5	1	7	7	1	4	7	1	5	1	6	5	5	5	5	5	5
1451	1	1	1	0	0	0	0	0		1	52	0	3	2	37	4	9	5	3	4	4	1	2	2	2	7	3	7	2	7	2	5	3	3	3	7	2	3	7	2	6	1	6	2	4	4	4	4	4
1454	1	1	1	0	0	0	0	0		1	30	0	1	2	9	3	5	3	2	4	2	1	2	2	2	7	6	7	1	7	1	7	7	1	6	7	2	4	7	1	7	1	7	5	4	5	5	5	5
1458	2	1	1	0	0	0	0	0		1	61	0	4	2	32	1	2	5	3	5	5	1	6	6	2	6	3	6	1	7	1	7	7	3	2	6	1	3	6	1	7	1	6	5	4	2	2	3	4
1459	1	1	1	1	0	0	0	0		1	19	0	1	1	30	1	2	3	3	4	2	1	3	3	2	6	7	7	1	7	4	6	7	1	6	7	1	4	6	1	6	1	7	2	3	5	5	4	4
1482	1	1	0	0	0	0	0	1	4	2	42	0	2	2	5	4	9	3	3	3	2					7	4	6	2	6	2	6	4	4	4	6	2	4	5	3	4	1	7	5	5	4	4	4	4
1483	1	1	1	1	0	0	0	0		1	27	0	1	1	17	3	6	4	2	4	3	1	3	2	2	7	3	6	1	7	1	7	7	7	1	7	2	6	7	1	6	1	3	5	3	5	5	5	5
1484	1	1	1	1	0	0	0	0		1	57	0	4	1	5	4	9	3	3	3	3	1	2	2	2	7	7	7	1	7	1	7	7	1	7	7	1	6	7	1	7	1	7	5	5	5	5	5	5
1489	2	1	1	0	0	0	0	0		1	55	0	4	2	9	3	5	2	2	2	2	1	2	1	2	6	4	7	1	7	1	7	4	2	7	7	1	2	7	1	7	1	6	5	5	4	3	5	5
1490	1	1	0	0	0	0	0	1	5	2	40	0	2	2	23	2	4	4	2	2	2					7	7	7	1	7	1	7	6	2	4	7	1	2	7	1	7	1	7	2	3	5	4	5	5
1495	1	1	0	0	0	0	0	1	4	2	30	0	1	2	43	3	7	3	3	4	4					6	4	7	2	7	3	5	5	4	3	6	3	3	6	4	5	1	6	4	4	4	4	4	4
1501	1	1	1	0	0	0	0	0		1	44	0	2	2	10	3	5	3	3	3	2	1	6	6	2	7	7	7	1	7	2	6	7	1	3	7	1	2	7	1	7	1	7	5	4	4	4	4	4
1502	2	1	1	1	0	0	0	0		1	58	0	4	2	24	3	6	5	5	5	5	1	2	2	2	7	2	2	2	2	6	5	1	4	1	5	2	4	2	4	5	3	4	3	1	3	3	3	3
1505	1	1	0	0	0	0	0	1	4	2	62	0	4	2	40	3	5	4	5	5	2					7	4	6	1	6	1	4	6	4	6	5	2	1	6	2	6	1	7	5	5	5	3	5	5
1507	2	1	1	1	0	0	0	0		1	39	0	2	1	25	2	4	5	5	5	2	3	4	4	2	7	5	7	1	7	1	7	7	4	1	7	1	1	7	1	5	1	7	5	3	5	5	5	5
1508	1	1	1	0	0	0	0	0		1	21	0	1	2	43	3	7	4	3	3	3	1	3	3	2	7	6	7	1	7	1	5	6	2	6	7	2	1	6	1	5	1	7	5	4	5	5	5	5
1509	1	1	0	0	0	0	0	1	4	2	57	0	4	2	44	4	8	4	5	5	5					6	4	5	1	7	2	7	4	5	6	6	2	1	5	3	5	1	7	4	4	4	4	4	4
1510	1	1	1	0	0	0	0	0		1	49	0	3	1	46	3	5	3	3	3	3	1	3	3	2	6	3	5	3	6	2	5	5	4	3	5	1	2	6	3	6	1	6	5	4	3	3	4	4
1511	2	1	1	1	0	0	0	0		1	54	0	3	2	46	3	5	2	2	4	2	3	6	6	2	5	6	7	1	7	1	5	4	1	4	7	1	5	7	1	7	1	6	5	3	3	4	4	4
1512	1	1	1	0	0	0	0	0		1	48	0	3	2	1	3	6	3	3	4	3	1	3	3	2	6	2	4	3	5	3	5	3	4	3	6	2	4	4	2	6	1	4	3	3	3	3	4	4
1514	1	1	1	0	0	0	0	0		1	49	0	3	2	42	3	6	1	3	5	1	1	1	1	2	7	6	7	1	7	1	7	7	1	4	7	1	1	7	1	7	1	6	5	5	3	3	5	5
1518	1	1	0	0	0	0	0	1	4	2	39	0	2	2	21	1	1	2	1	2	3					6	4	7	1	6	1	7	6	2	7	7	2	5	7	4	7	1	6	5	4	4	3	5	5
1520	1	1	1	1	1	0	0	0		1	41	0	2	2	50	2	3	4	1	3	3	1	2	1	2	6	4	5	3	5	1	5	5	1	6	5	2	2	5	3	5	1	5	2	4	5	5	3	3
1521	1	1	1	0	0	0	0	0		1	29	0	1	2	9	3	5	1	1	3	2	1	2	2	2	7	7	7	1	7	1	7	3	4	2	7	2	5	7	1	7	1	6	4	3	4	4	5	5
1523	1	1	1	1	0	0	0	0		1	53	0	3	2	3	4	8	2	2	2	2	2	5	4	2	7	6	5	1	7	1	6	6	5	4	7	2	5	7	5	5	1	7	5	5	4	4	4	4
1524	1	1	1	0	0	0	0	0		1	31	0	1	2	28	4	8	1	3	4	3	1	2	2	2	7	7	7	1	7	1	7	6	1	6	7	1	1	7	1	7	1	7	5	5	5	5	5	5
1526	1	1	1	0	0	0	0	0		1	34	0	1	1	46	3	5	5	5	5	5	1	3	3	2	7	7	7	1	7	1	7	5	1	7	7	1	1	7	1	7	1	7	5	2	4	1	5	5
1527	1	1	1	1	0	0	0	0		1	42	0	2	1	35	2	3	5	2	3	2	1	4	4	2	7	3	7	1	7	1	6	6	1	5	6	1	3	6	1	7	1	7	4	2	3	3	5	5
1528	1	1	1	0	1	0	0	0		1	43	0	2	2	3	4	8	4	1	3	1	1	2	2	2	7	7	7	1	7	1	7	4	1	7	7	1	5	7	1	7	1	7	5	5	5	5	5	5
1530	1	1	1	0	0	0	0	0		1	46	0	3	2	5	4	9	3	3	4	3	1	4	4	2	7	6	7	1	7	1	7	6	1	5	7	2	2	7	1	7	1	7	5	5	5	5	5	5
1531	2	1	1	1	0	0	0	0		1	45	0	3	2	38	1	2	3	3	4	2	1	3	2	2	6	4	7	1	7	1	6	7	4	5	6	1	4	6	2	7	1	6	5	5	5	5	5	5
1537	1	1	1	0	0	0	0	0		1	44	0	2	2	5	4	9	3	4	5	4	2	3	3	2	7	7	7	1	7	1	7	7	4	6	7	3	1	7	1	7	1	7	5	5	5	5	5	5
1544	1	1	1	0	0	0	0	0		1	30	0	1	2	3	4	8	5	3	3	3	2	3	3	2	7	6	6	1	6	1	6	6	5	6	7	6	6	7	1	7	1	7	4	4	5	5	5	5
1546	1	1	1	0	0	0	0	0		1	61	0	4	1	5	4	9	2	3	3	2	1	3	3	2	5	2	7	1	7	3	7	5	1	5	7	2	5	7	1	7	1	6	4	2	3	2	3	3
1547	1	1	0	0	0	0	0	1	4	2	28	0	1	2	42	3	6	5	3	4	4					6	6	6	1	6	1	7	6	1	4	7	4	3	7	2	7	1	7	4	4	4	4	4	4
1549	2	1	1	0	0	0	0	0		1	60	0	4	2	43	3	7	4	4	4	4	1	2	2	2	7	5	6	1	7	1	6	6	2	5	7	1	3	7	1	6	1	6	5	5	5	5	5	5
1550	1	1	1	0	0	0	0	0		1	22	0	1	2	20	3	5	5	5	5	5	1	2	1	2	7	4	7	1	7	1	7	7	2	5	7	1	5	7	1	7	1	7	4	4	3	2	3	3
1551	1	1	0	0	0	0	0	1	5	2	39	0	2	2	10	3	5	5	4	5	4					7	1	6	1	7	1	6	6	1	6	6	1	2	7	1	7	1	7	5	2	5	4	5	5
1552	1	1	1	0	0	0	0	0		1	26	0	1	2	50	2	3	4	3	5	3	1	2	2	2	6	7	7	2	7	2	6	6	2	6	7	1	3	7	2	7	1	7	2	4	5	4	5	5
1553	2	1	0	0	0	0	0	1	5	2	54	0	3	2	3	4	8	5	5	5	4					5	7	7	1	7	1	7	6	4	5	7	1	2	7	1	7	1	7	5	4	4	4	5	5
1554	1	1	1	0	0	0	0	0		1	47	0	3	2	5	4	9	2	1	1	1	1	4	3	2	5	1	7	1	7	1	7	5	1	5	7	1	1	7	1	7	1	5	5	5	5	5	5	5
1561	1	1	1	0	0	0	0	0		1	24	0	1	2	38	1	2	2	3	3	4	3	3	2	2	7	7	7	1	7	1	7	6	2	6	7	1	1	7	1	7	1	7	5	4	5	4	4	4
1562	1	1	1	0	0	0	0	0		1	36	0	2	2	17	3	6	3	3	4	3	1	2	2	2	6	1	5	5	5	2	5	3	3	1	5	3	5	5	5	6	1	3	5	4	4	4	4	4
1563	1	1	1	0	0	0	0	0		1	28	0	1	2	42	3	6	5	3	4	3	1	5	5	2	6	4	7	1	7	2	6	5	1	5	7	2	5	6	2	7	1	6	5	3	4	4	5	5
1564	3	1	1	0	0	0	0	0		1	61	0	4	2	6	4	8	4	5	5	3	1	5	4	2	7	6	7	1	7	1	5	6	1	7	7	1	5	7	1	7	1	7	5	5	5	4	4	4
1565	3	1	1	0	0	0	0	0		1	61	0	4	2	35	2	3	4	3	3	2	1	3	3	2	6	7	6	1	7	2	7	7	3	7	7	2	5	7	2	7	1	7	4	4	5	4	5	5
1567	2	1	1	0	0	0	0	0		1	59	0	4	2	38	1	2	4	4	4	3	1	5	5	2	6	1	7	4	6	1	6	5	4	3	6	1	1	6	1	6	1	6	3	3	3	3	4	4
1568	1	1	1	1	0	0	0	0		1	43	0	2	1	46	3	5	5	4	4	4	2	6	3	2	4	2	4	2	4	3	4	1	4	2	4	2	5	4	4	1	2	3	3	3	4	4	4	4
1569	1	1	1	1	0	0	0	0		1	51	0	3	1	25	2	4	2	2	2	3	3	2	1	2	6	7	7	1	7	1	7	4	1	4	6	1	1	6	1	5	1	7	5	5	5	5	5	5
1570	2	1	1	1	0	0	0	0		1	40	0	2	1	43	3	7	2	2	2	1	2	1	1	2	7	6	6	1	7	6	6	1	6	7	6	1	3	6	1	7	1	6	4	3	4	5	4	3
1571	2	1	1	0	0	0	0	0		1	29	0	1	1	9	3	5	4	3	3	3	1	2	2	2	7	5	5	2	6	2	6	5	5	3	6	3	2	6	3	7	1	6	4	4	4	3	4	4
1574	3	1	1	0	0	0	0	0		1	25	0	1	1	5	4	9	2	4	4	3	1	3	2	2	6	6	7	1	7	2	7	7	3	6	7	1	3	7	1	7	1	7	4	3	5	2	4	3
1578	1	1	1	1	0	0	0	0		1	40	0	2	1	13	2	3	3	2	3	3	2	2	2	2	7	6	7	1	7	1	6	7	1	7	7	1	5	7	1	7	1	7	5	5	5	5	5	5
1579	2	1	1	0	0	0	0	0		1	55	0	4	1	42	3	6	3	5	5	4	4	2	2	2	7	6	7	1	7	6	7	7	3	7	7	1	6	7	1	7	1	7	5	5	5	5	5	5
1580	1	1	1	0	1	0	0	0		1	45	0	3	1	14	2	3	1	4	3	3	1	5	2	2	4	3	5	3	5	3	3	5	5	3	5	3	5	5	3	3	3	1	3	1	2	2	4	4
1584	2	1	1	0	0	0	0	0		1	31	0	1	1	13	2	3	5	4	4	4	1	4	4	2	7	7	7	1	7	1	7	7	1	7	7	4	3	7	1	7	1	7	5	5	5	5	5	5
1593	1	1	1	0	0	0	0	0		1	19	0	1	1	5	4	9	5	3	4	3	1	3	3	2	7	5	7	1	7	1	4	6	2	7	7	1	1	7	1	5	1	6	5	5	5	5	5	5
1595	2	1	1	1	0	0	0	0		1	57	0	4	1	23	2	4	3	4	4	3	1	6	6	2	6	5	6	1	7	2	6	6	1	3	7	3	4	6	2	6	1	6	5	4	4	4	4	4
1599	1	1	1	0	0	0	0	0		1	29	0	1	1	5	4	9	2	1	2	2	1	3	3	2	7	6	7	1	7	1	7	7	1	6	7	1	5	7	1	7	1	7	1	1	5	5	5	5
1600	1	1	1	0	0	0	0	0		1	31	0	1	1	42	3	6	3	3	3	3	1	2	2	2	7	6	7	1	7	2	7	7	2	7	7	1	6	7	2	5	1	7	3	4	5	5	5	4
1601	2	1	1	1	0	1	0	0		1	29	0	1	1	43	3	7	1	4	4	1	2	2	2	2	7	7	7	1	7	4	7	2	1	7	7	7	1	7	4	6	1	7	5	5	5	5	5	5
1603	1	1	0	0	0	0	0	1	4	2	56	0	4	1	43	3	7	4	4	4	4					7	1	6	2	5	3	6	7	4	6	6	3	5	5	4	6	2	6	4	4	4	4	4	4
1608	2	1	1	0	0	0	0	0		1	62	0	4	1	42	3	6	4	3	3	2	1	6	6	2	6	1	7	1	6	2	5	5	2	3	6	1	5	7	2	5	1	2	5	4	4	4	4	4
1610	1	1	1	0	0	0	0	0		1	20	0	1	1	43	3	7	5	4	5	5	1	2	1	2	7	4	6	2	7	3	6	5	4	7	7	4	5	6	3	6	2	4	4	1	3	4	2	2
1613	1	1	0	0	0	0	0	1	5	2	57	0	4	1	27	2	4	5	5	5	5					7	2	7	1	7	1	7	6	1	5	7	1	1	7	1	7	1	3	5	4	5	3	4	4
1615	1	1	1	1	0	0	0	0		1	43	0	2	1	23	2	4	3	3	4	3	2	3	2	2	6	6	7	1	6	1	6	7	1	6	7	1	2	7	1	7	1	6	5	5	5	5	5	5
1617	2	1	1	1	0	0	0	0		1	51	0	3	1	16	2	4	5	3	5	4	1	1	1	2	7	7	7	1	7	1	7	7	1	7	7	1	2	7	1	7	1	7	5	5	5	5	5	5
1620	1	1	1	0	0	0	0	0		1	32	0	1	2	5	4	9	3	2	2	3	1	4	4	2	6	6	7	1	6	1	3	6	2	3	7	4	2	7	1	7	1	7	4	3	4	5	5	5
1622	1	1	1	0	0	0	0	0		1	29	0	1	1	32	1	2	1	1	4	1	1	2	2	2	6	6	6	1	7	1	7	6	1	2	7	1	3	7	1	7	1	7	4	4	4	4	4	4
1623	2	1	1	1	0	0	0	0		1	33	0	1	1	43	3	7	4	4	4	4	1	2	1	2	6	6	6	5	5	5	5	5	6	6	5	5	4	5	6	6	6	6	2	2	3	2	2	2
1624	1	1	0	0	0	0	0	1	4	2	42	0	2	1	5	4	9	3	3	4	3					5	3	5	4	3	3	6	4	3	4	5	4	4	4	4	4	1	4	4	4	4	3	4	4
1626	1	1	0	0	0	0	0	1	5	2	57	0	4	1	5	4	9	5	4	5	5					7	6	7	1	7	1	7	7	1	7	7	1	1	7	1	7	1	7	5	5	5	5	5	5
1627	2	1	1	0	0	0	0	0		1	48	0	3	1	35	2	3	5	4	5	3	1	2	2	2	6	5	7	2	7	2	6	7	3	2	6	1	3	7	2	7	1	5	4	3	4	4	5	5
1628	2	1	1	1	0	0	0	0		1	30	0	1	1	32	1	2	3	4	5	1	1	3	3	2	7	5	7	1	7	1	7	5	4	6	7	1	3	7	1	7	1	7	5	5	5	5	5	5
1631	1	1	1	0	0	0	0	0		1	33	0	1	1	13	2	3	5	3	5	3	1	4	4	2	5	5	6	3	6	3	6	5	3	5	6	3	2	6	2	7	1	6	4	3	4	2	4	4
1632	1	1	1	1	0	0	0	0		1	27	0	1	1	33	3	5	3	2	4	1	1	4	4	2	7	6	7	1	7	1	7	7	3	7	7	1	6	7	1	7	1	7	5	5	5	5	5	5
1634	2	1	1	0	0	0	0	0		1	45	0	3	1	43	3	7	3	2	3	3	1	3	3	2	6	6	6	1	7	1	6	5	1	5	6	1	3	6	1	6	1	7	5	3	5	5	5	5
1635	1	1	1	1	0	0	0	0		1	42	0	2	1	14	2	3	5	4	5	5	1	3	3	2	7	5	7	1	7	1	7	6	2	6	7	1	2	7	1	7	1	7	5	5	5	5	5	5
1636	1	1	1	1	0	0	0	0		1	20	0	1	1	26	4	8	4	3	4	3	1	3	3	2	6	2	7	1	7	1	7	6	2	6	7	2	5	7	1	7	1	6	5	3	4	3	4	4
1638	2	1	1	0	0	0	0	0		1	22	0	1	1	5	4	9	4	3	3	3	1	1	1	2	7	7	7	1	7	2	7	7	1	7	7	3	3	6	2	6	1	7	5	5	5	5	5	5
1640	2	1	1	0	0	0	0	0		1	47	0	3	1	50	2	3	4	4	4	4	1	3	3	2	4	3	5	1	6	1	7	2	1	4	6	1	3	6	2	6	1	7	4	4	4	3	5	4
1642	2	1	1	1	0	0	0	0		1	37	0	2	1	5	4	9	4	3	4	3	2	3	3	2	6	3	6	2	5	2	5	5	5	3	6	3	5	6	2	6	1	6	4	3	4	4	4	4
1651	1	1	0	0	0	0	0	1	4	2	59	0	4	1	20	3	5	3	3	4	1					7	4	7	3	7	1	7	4	3	5	7	2	5	6	3	4	1	6	3	3	3	3	4	3
1654	2	1	1	0	0	0	0	0		1	46	0	3	1	25	2	4	5	2	5	1	2	5	5	2	7	7	7	1	6	1	6	7	1	7	7	1	2	7	1	7	1	7	5	5	5	5	5	5
1659	1	1	1	1	1	0	0	0		1	57	0	4	1	43	3	7	5	2	2	2	1	3	3	2	7	6	7	1	7	1	7	7	5	5	7	1	3	7	1	7	1	6	5	5	5	5	5	5
1661	1	1	1	1	0	0	0	0		1	32	0	1	1	37	4	9	4	5	5	5	1	2	2	2	7	7	7	1	7	1	5	5	6	7	7	4	2	7	1	7	1	7	5	5	5	5	5	5
1665	1	1	1	1	0	0	0	0		1	61	0	4	2	25	2	4	4	3	4	3	1	5	4	2	7	6	7	1	7	1	7	7	4	3	7	1	1	7	1	7	1	7	5	5	5	5	5	5
1667	1	1	0	0	0	0	0	1	5	2	37	0	2	1	49	3	5	1	2	3	3					7	7	7	1	7	2	6	7	1	7	7	1	3	7	1	7	1	7	5	5	5	5	5	5
1679	2	1	1	1	0	0	0	0		1	57	0	4	2	22	2	3	3	3	5	3	1	5	5	2	7	5	7	1	7	1	7	7	1	5	7	1	5	7	1	7	1	7	5	5	5	5	5	5
1681	2	1	1	0	0	0	0	0		1	62	0	4	1	5	4	9	5	3	3	2	2	4	3	2	7	7	7	1	7	1	7	7	1	4	7	1	4	7	1	7	1	7	5	5	5	5	5	5
1689	1	1	1	1	0	0	0	0		1	61	0	4	2	28	4	8	3	3	4	3	1	3	1	2	7	5	7	1	7	1	7	7	1	6	7	1	6	7	1	7	1	7	5	5	5	5	5	5
1690	1	1	0	0	0	0	0	1	5	2	61	0	4	2	47	4	9	2	2	3	2					7	6	7	1	7	1	7	4	2	7	7	2	5	7	1	7	1	7	5	5	5	5	5	5
1691	2	1	1	0	0	1	0	0		1	19	0	1	2	5	4	9	4	2	2	1	3	3	3	2	7	5	6	3	6	3	5	6	7	7	7	1	6	6	1	7	1	7	5	5	5	5	5	5
1694	1	1	0	0	0	0	0	1	5	2	27	0	1	2	22	2	3	2	1	2	3					7	3	7	2	7	2	7	4	4	4	6	2	2	6	2	6	1	5	3	3	4	4	4	4
1703	1	1	1	0	0	0	0	0		1	22	0	1	2	13	2	3	4	2	3	3	1	2	2	2	7	7	7	1	7	2	7	6	2	6	7	1	6	7	1	7	1	7	5	5	5	5	5	5
1704	1	1	1	0	0	0	0	0		1	62	0	4	1	3	4	8	2	4	4	3	2	5	4	2	7	6	7	1	7	2	7	7	1	6	7	2	2	7	1	7	1	7	5	5	4	4	4	4
1732	2	1	1	1	0	0	0	0		1	58	0	4	2	35	2	3	3	3	3	2	1	4	3	2	7	6	7	1	7	1	6	4	2	5	6	1	2	6	1	7	1	7	5	5	5	5	5	5
1735	2	1	0	0	0	0	0	1	5	2	37	0	2	2	9	3	5	2	1	4	1					7	7	7	2	7	1	5	7	4	7	7	2	5	7	3	7	1	7	5	5	5	5	5	5
1749	1	1	1	0	0	0	0	0		1	46	0	3	2	15	2	4	3	4	3	3	1	2	2	2	6	4	7	1	6	1	7	7	1	3	7	1	5	7	1	7	1	6	4	3	3	3	4	4
1754	1	1	1	0	0	0	0	0		1	37	0	2	2	9	3	5	4	3	4	2	2	3	3	2	7	5	6	1	7	2	6	5	3	5	7	1	3	6	1	7	1	5	5	4	4	4	4	5
1761	2	1	0	0	0	0	0	1	4	2	28	0	1	2	5	4	9	2	1	4	1					7	7	5	2	7	1	6	4	1	1	5	1	6	7	4	6	1	7	5	5	5	5	5	5
1762	1	1	0	0	0	0	0	1	4	2	62	0	4	2	25	2	4	4	3	5	3					6	5	7	1	7	1	7	6	1	5	7	1	3	7	1	7	1	7	5	5	5	5	5	5
1764	1	1	1	0	0	0	0	0		1	54	0	3	2	8	3	5	3	2	2	3	1	3	2	2	7	7	7	1	7	1	7	7	1	7	7	1	1	7	1	7	1	7	5	5	5	5	5	5
1766	2	1	1	0	0	0	0	0		1	51	0	3	1	38	1	2	2	1	4	3	1	5	5	2	5	4	6	3	6	1	5	6	3	4	4	1	5	5	2	5	1	6	5	4	3	3	5	4
1768	1	1	1	1	0	0	0	0		1	54	0	3	2	35	2	3	2	3	5	3	3	4	4	2	7	7	6	1	6	2	5	3	2	2	6	2	7	6	3	7	1	6	4	4	4	4	4	4
1769	1	1	1	1	0	0	0	0		1	48	0	3	2	8	3	5	5	4	4	3	1	2	2	2	7	4	7	1	7	1	6	3	2	5	7	1	5	7	1	5	1	6	5	3	4	3	4	4
1771	3	1	1	1	0	0	0	0		1	56	0	4	2	14	2	3	4	2	4	3	2	6	6	2	6	5	7	1	7	2	3	6	1	6	7	1	1	7	1	7	1	7	5	3	4	5	3	3
1773	1	1	1	1	0	0	0	0		1	30	0	1	2	10	3	5	4	2	3	3	2	2	2	2	6	4	6	2	6	2	6	4	2	5	6	2	4	6	2	3	1	3	4	4	4	4	4	4
1775	2	1	1	0	0	0	0	0		1	61	0	4	2	9	3	5	5	2	3	1	1	3	3	2	7	6	7	1	7	1	7	7	1	7	7	1	5	7	1	7	1	7	2	4	5	5	5	5
1780	1	1	1	1	1	0	0	0		1	52	0	3	2	14	2	3	3	2	4	2	1	4	3	2	7	7	7	1	7	1	7	6	1	2	7	1	1	7	1	7	1	7	5	5	5	5	5	5
1785	1	1	1	0	0	0	0	0		1	35	0	2	2	6	4	8	4	2	3	2	3	2	2	2	7	3	7	1	7	1	7	7	3	5	7	1	2	7	1	7	1	6	4	4	4	5	5	4
1790	1	1	1	0	0	0	0	0		1	52	0	3	2	10	3	5	4	4	5	5	1	6	5	2	7	1	6	1	6	3	2	2	5	5	7	1	2	6	2	5	1	6	4	4	4	4	4	4
1791	1	1	1	0	0	0	0	0		1	37	0	2	2	15	2	4	5	4	4	3	1	3	3	2	5	3	5	3	5	2	5	5	4	1	5	1	5	5	4	3	3	6	4	3	3	2	2	2
1798	1	1	0	0	0	0	0	1	5	2	44	0	2	1	13	2	3	4	5	4	4					5	3	6	1	6	1	7	4	4	4	7	1	5	7	2	4	1	4	5	5	5	3	5	5
1802	2	1	0	0	0	0	0	1	5	2	27	0	1	1	43	3	7	5	5	5	5					4	7	7	3	5	1	1	1	1	4	6	1	1	6	1	4	1	3	5	5	5	5	5	5
1803	1	1	1	1	0	0	0	0		1	29	0	1	2	13	2	3	5	3	4	4	1	2	2	2	5	4	7	1	7	1	6	6	3	5	7	3	3	7	1	7	1	6	5	4	4	4	4	4
1814	1	1	1	1	0	0	0	0		1		1	8	2	22	2	3	3	3	3	3	2	2	2	2	7	4	7	1	7	1	7	4	4	5	7	1	5	7	1	5	1	7	5	5	5	5	5	5
1828	2	1	1	0	0	0	0	0		1	45	0	3	2	15	2	4	3	2	3	3	1	4	4	2	7	6	7	1	7	1	7	7	1	7	7	1	5	7	1	7	1	7	5	5	5	5	5	5
1830	1	1	1	1	1	0	0	0		1	26	0	1	2	1	3	6	1	2	3	3	1	2	1	2	7	5	7	2	7	4	7	6	2	3	7	3	5	5	5	6	1	6	3	1	4	4	4	4
1832	1	1	1	1	0	0	0	0		1	49	0	3	2	25	2	4	3	3	3	3	2	2	2	2	6	7	7	1	7	1	7	7	1	5	7	1	1	7	1	7	1	7	5	5	5	5	5	5
1836	1	1	0	0	0	0	0	1	5	2	51	0	3	2	4	3	7	3	3	4	4					7	3	6	2	6	3	6	5	3	2	6	1	5	7	3	6	1	6	4	4	4	4	4	4
1838	3	1	1	0	0	0	0	0		1	39	0	2	2	33	3	5	3	2	5	4	1	1	1	2	7	6	6	1	6	3	6	5	4	3	6	1	4	5	2	6	1	6	4	4	4	4	4	4
1843	1	1	1	1	0	0	0	0		1	50	0	3	2	5	4	9	2	3	2	2	1	6	5	2	7	7	7	1	7	1	7	7	1	7	7	1	1	7	1	7	1	7	5	5	5	5	5	5
1851	1	1	1	1	0	0	0	0		1	38	0	2	2	20	3	5	5	2	3	3	1	3	3	2	7	7	7	1	7	1	7	7	1	6	7	2	1	7	1	7	1	7	5	5	5	5	5	5
1852	3	1	1	0	0	0	0	0		1	35	0	2	2	33	3	5	4	4	5	4	3	5	4	2	6	7	7	1	7	1	7	7	1	7	7	3	5	7	1	7	1	7	5	5	5	5	5	5
1858	1	1	0	0	0	0	0	1	5	2	51	0	3	2	5	4	9	1	3	4	3					6	4	7	1	7	2	5	7	1	5	6	2	2	6	2	6	1	7	4	3	3	3	4	4
1869	2	1	0	0	0	0	0	1	5	2	36	0	2	2	20	3	5	2	3	3	3					7	7	6	4	7	3	7	5	3	3	4	2	4	5	5	4	1	6	4	3	3	4	3	4
1876	2	1	1	1	0	0	0	0		1	38	0	2	2	17	3	6	4	3	3	3	3	1	1	2	7	6	6	1	6	2	6	5	1	5	6	1	3	6	1	7	1	7	5	5	5	5	5	5
1879	1	1	1	0	0	0	0	0		1	30	0	1	1	15	2	4	5	3	5	3	1	3	3	2	7	6	7	2	7	1	6	6	2	5	7	2	1	7	1	6	1	6	5	5	5	4	5	5
1882	2	1	0	0	0	0	0	1	5	2	42	0	2	1	20	3	5	5	3	4	2					6	3	6	1	7	1	6	4	3	6	6	2	4	6	3	4	1	4	4	4	4	3	4	4
1884	2	1	1	1	0	0	0	0		1	49	0	3	2	9	3	5	3	2	4	2	1	6	6	2	7	6	7	1	7	1	6	6	2	6	7	2	2	6	1	7	1	7	5	5	5	5	5	5
1891	2	1	0	0	0	0	0	1	4	2	65	0	5	2	33	3	5	5	3	4	2					6	6	7	2	6	1	7	5	3	3	6	1	3	6	2	6	1	6	5	4	4	4	4	4
1892	3	1	1	1	0	0	0	0		1	47	0	3	2	25	2	4	3	3	4	4	2	4	3	2	7	4	7	1	7	1	7	7	1	7	7	1	1	7	1	7	1	7	5	3	4	5	5	5
1893	3	1	1	1	0	0	0	0		1	51	0	3	2	1	3	6	3	3	3	3	3	5	5	2	6	5	7	1	7	1	7	6	2	6	7	1	4	7	1	6	1	7	5	4	5	5	5	5
1897	2	1	1	1	0	1	0	0		1	65	0	5	2	5	4	9	4	3	4	3	1	3	3	2	7	6	7	1	7	1	7	7	1	6	7	1	3	7	1	6	1	7	5	5	5	5	5	5
1898	2	1	0	0	0	0	0	1	5	2	67	0	5	2	21	1	1	4	3	3	2					6	2	7	1	7	1	7	5	2	2	7	1	3	7	2	6	1	7	5	5	5	5	5	5
1905	2	1	1	1	0	0	0	0		1	56	0	4	2	40	3	5	4	3	4	2	1	3	3	2	7	1	7	1	7	1	5	5	4	3	7	1	6	7	1	7	1	5	5	3	3	3	5	5
1910	2	1	1	0	0	0	0	0		1	52	0	3	2	47	4	9	4	2	3	3	2	6	6	2	6	6	7	1	7	1	7	6	1	3	7	1	1	7	1	7	1	6	5	5	5	5	5	5
1911	3	1	1	1	0	0	0	0		1	40	0	2	2	50	2	3	5	2	2	3	1	3	3	2	5	6	7	2	6	1	6	5	1	5	4	2	2	7	1	5	1	7	5	4	4	3	4	4
1916	1	1	1	1	1	1	1	0		1	40	0	2	2	27	2	4	5	3	5	3	3	4	4	2	6	6	7	1	7	1	7	5	3	1	7	2	5	7	2	6	1	7	5	5	5	5	5	5
1917	1	1	1	1	0	0	0	0		1	63	0	4	2	7	1	1	5	4	3	3	2	5	5	2	7	7	7	1	7	1	7	7	1	6	7	1	1	7	1	7	1	7	5	5	5	5	5	5
1918	1	1	1	0	0	0	0	0		1	55	0	4	2	49	3	5	3	3	4	3	1	4	4	2	7	7	7	1	7	1	7	6	1	7	7	1	1	7	1	7	1	7	5	5	5	3	5	5
1919	1	1	0	0	0	0	0	1	4	2	63	0	4	2	38	1	2	2	1	3	1					7	6	7	1	7	1	7	6	1	6	7	1	1	7	1	7	1	7	5	5	5	5	5	5
1928	1	1	1	1	0	0	0	0		1	50	0	3	2	3	4	8	3	4	4	3	1	5	5	2	7	5	6	1	7	1	6	6	1	6	7	1	1	7	1	6	1	6	5	5	5	5	5	5
1930	2	1	0	0	0	0	0	1	4	2	28	0	1	2	32	1	2	4	4	4	1					6	5	6	2	6	4	5	4	5	4	6	3	7	4	5	4	1	5	4	3	3	3	4	3
1934	1	1	0	0	0	0	0	1	4	2	41	0	2	2	32	1	2	4	2	4	4					7	7	6	3	5	6	5	5	5	6	6	3	5	7	3	6	1	7	4	4	3	3	3	3
1937	2	1	1	0	0	0	0	0		1	48	0	3	4	42	3	6	2	3	4	2	1	5	5	2	6	3	3	3	6	4	5	6	6	5	6	3	5	5	2	6	1	2	3	3	3	3	3	3
1939	2	1	1	0	0	0	0	0		1	50	0	3	2	6	4	8	5	4	5	4	1	5	5	2	6	6	7	1	7	1	7	6	1	6	7	1	2	7	1	7	1	7	3	3	4	5	4	4
1944	3	1	1	1	0	0	0	0		1	66	0	5	2	14	2	3	2	1	1	1	2	1	2	2	7	7	7	1	7	1	6	7	1	5	7	1	5	7	1	7	1	7	5	5	5	5	5	5
1946	2	1	0	0	0	0	0	1	4	2	61	0	4	2	23	2	4	4	4	4	4					6	5	6	1	7	4	7	7	4	6	7	2	3	6	2	7	1	6	3	3	3	3	3	3
1952	2	1	1	1	0	0	0	0		1	27	0	1	2	32	1	2	2	1	3	2	1	3	3	2	5	5	6	3	7	4	5	5	3	6	6	4	5	6	2	5	2	6	4	3	3	2	2	3
1954	1	1	1	0	0	0	0	0		1	45	0	3	2	6	4	8	5	4	4	3	1	3	3	2	7	5	7	1	7	1	6	6	4	5	7	3	4	7	1	5	1	6	5	5	5	5	5	5
1955	1	1	0	0	0	0	0	1	4	2	75	0	6	2	5	4	9	3	3	3	2					7	2	6	1	7	1	7	4	4	6	7	1	1	7	2	3	1	6	5	5	4	4	4	4
1957	2	1	1	1	0	0	0	0		1	52	0	3	2	22	2	3	4	4	4	3	1	3	3	2	7	6	7	1	7	1	7	6	1	4	7	1	2	7	1	7	1	7	5	5	5	5	5	5
1963	2	1	0	0	0	0	0	1	4	2	70	0	5	2	32	1	2	4	2	4	2					7	6	7	1	7	1	7	7	4	6	7	1	1	7	2	7	1	7	3	3	4	4	3	3
1965	1	1	1	1	0	0	0	0		1	18	0	1	2	23	2	4	3	2	3	2	3	2	2	2	7	6	7	1	7	1	6	6	3	2	7	2	3	7	2	7	1	6	5	5	4	4	5	5
1966	2	1	1	0	0	0	0	0		1	77	0	6	2	46	3	5	3	3	4	2	1	3	1	2	7	6	7	1	7	1	7	6	1	2	7	1	1	7	1	7	1	7	5	5	5	5	5	5
1970	2	1	1	0	0	0	0	0		1	77	0	6	2	4	3	7	5	5	5	5	1	6	6	2	6	4	6	1	6	3	5	4	2	5	6	1	2	4	1	5	1	6	5	5	5	5	5	5
1976	1	1	1	1	0	0	0	0		1	66	0	5	2	14	2	3	5	3	5	3	1	2	2	2	7	4	7	1	7	1	7	4	1	4	7	1	3	7	1	7	1	7	5	2	5	5	5	5
1977	2	1	1	0	0	0	0	0		1	30	0	1	2	13	2	3	4	3	3	3	1	3	2	2	7	7	7	1	7	1	7	6	2	4	7	2	3	7	1	7	1	7	5	5	5	5	5	5
1984	2	1	1	0	0	0	0	0		1	60	0	4	2	40	3	5	5	4	4	4	1	2	2	2	6	7	7	1	7	2	7	6	2	6	7	1	2	7	1	7	1	7	4	4	4	4	4	4
1987	1	1	1	0	1	1	0	0		1	43	0	2	2	35	2	3	3	3	3	3	2	4	4	2	7	7	7	1	7	1	7	7	1	7	7	1	5	7	1	7	1	7	5	4	5	5	5	5
1989	2	1	1	0	0	1	0	0		1	35	0	2	2	38	1	2	2	1	2	1	1	3	3	2	7	6	6	3	5	4	5	4	1	6	7	1	6	5	5	7	1	4	4	4	3	4	4	4
1991	2	1	1	0	0	0	0	0		1	60	0	4	2	32	1	2	2	3	4	3	1	6	6	2	6	3	7	1	7	1	6	6	4	3	7	1	2	7	2	7	1	5	5	4	4	3	5	5
1992	1	1	1	0	0	0	0	0		1	64	0	4	2	5	4	9	3	2	3	2	2	5	3	2	7	5	7	4	7	1	7	7	1	7	7	1	5	7	1	7	1	7	5	5	5	4	5	5
1996	2	1	1	1	0	0	0	0		1	62	0	4	2	43	3	7	3	3	3	4	1	4	4	2	5	4	7	1	7	1	6	7	1	2	7	1	1	7	1	7	1	7	5	4	4	4	4	4
2000	2	1	1	0	0	0	0	0		1	70	0	5	2	22	2	3	5	3	4	3	3	5	5	2	7	7	7	1	7	1	7	6	1	5	7	1	2	7	1	7	1	7	5	5	5	5	5	5
2006	2	1	1	1	0	0	0	0		1	64	0	4	2	32	1	2	1	1	2	3	1	5	5	2	7	2	7	1	7	1	7	7	1	2	7	1	2	7	1	7	1	6	3	1	5	5	5	5
2014	1	1	0	0	0	0	0	1	4	2	50	0	3	2	43	3	7	3	2	3	3					6	7	6	4	4	5	6	5	4	4	7	5	5	6	6	5	2	4	3	3	3	2	2	3
2015	2	1	1	0	0	0	0	0		1	66	0	5	2	32	1	2	4	3	5	3	1	4	4	2	6	1	6	1	7	1	7	5	1	7	7	1	7	7	1	7	1	5	5	5	5	5	5	5
2016	2	1	1	0	1	0	0	0		1	52	0	3	2	33	3	5	3	4	5	2	1	5	2	2	7	7	7	1	7	2	6	5	3	6	7	1	5	7	1	7	1	7	2	4	5	5	4	5
2019	2	1	0	0	0	0	0	1	4	2	79	0	6	2	26	4	8	5	5	5	5					5	2	7	1	6	1	5	3	3	4	6	1	2	7	1	5	1	3	4	2	3	2	5	4
2023	2	1	1	1	0	0	0	0		1	26	0	1	2	22	2	3	1	2	1	1	1	4	4	2	7	7	6	6	5	5	5	5	6	6	5	5	5	6	7	7	6	6	5	5	4	4	4	5
2025	2	1	0	0	0	0	0	1	5	2	55	0	4	2	38	1	2	4	4	4	4					5	5	7	1	6	2	6	6	5	5	6	4	3	6	3	6	1	5	4	4	4	3	4	4
2027	1	1	1	0	0	0	0	0		1	41	0	2	2	23	2	4	1	2	4	2	1	4	4	2	6	5	7	1	7	1	7	5	2	5	7	1	3	7	1	7	1	7	5	5	4	4	5	5
2029	3	1	1	1	0	0	0	0		1	31	0	1	2	22	2	3	5	2	4	4	1	2	2	2	7	6	7	1	7	1	6	4	1	5	7	1	2	6	2	7	1	7	5	4	4	4	4	4
2030	1	1	1	1	0	0	0	0		1	35	0	2	2	38	1	2	4	3	4	3	1	4	4	2	5	6	7	1	7	1	7	4	3	4	6	1	3	7	1	6	1	6	5	5	5	5	5	5
2031	1	1	1	0	0	0	0	0		1	32	0	1	2	50	2	3	1	1	2	1	1	5	5	2	4	3	7	1	5	3	3	6	1	5	6	5	3	5	3	5	1	6	4	5	5	5	5	5
2033	2	1	1	1	0	0	0	0		1	36	0	2	2	14	2	3	3	3	3	3	1	1	1	2	7	7	7	1	7	1	7	1	1	7	7	1	4	7	1	7	1	7	5	5	5	5	5	5
2039	1	1	1	0	0	0	0	0		1	40	0	2	2	38	1	2	3	3	4	3	2	6	6	2	6	6	7	1	7	1	7	7	1	7	7	1	5	7	1	7	1	7	5	5	5	5	5	5
2040	1	1	0	0	0	0	0	1	4	2	37	0	2	2	10	3	5	5	4	4	2					4	2	6	3	6	1	6	1	6	3	5	1	6	6	3	5	1	5	3	5	3	3	4	2
2046	1	1	1	0	0	0	0	0		1	64	0	4	2	13	2	3	5	2	3	3	1	5	5	2	7	7	7	1	7	1	7	7	1	7	7	1	1	7	1	7	1	7	5	5	5	5	5	5
2047	2	1	0	0	0	0	0	1	4	2	60	0	4	2	9	3	5	4	2	2	2					6	6	4	1	7	1	7	7	1	5	7	1	6	7	3	7	1	6	5	5	3	3	3	3
2048	2	1	1	0	0	0	0	0		1	56	0	4	2	22	2	3	5	3	5	2	2	3	3	2	7	5	7	1	7	1	7	6	1	5	7	1	1	7	1	7	1	7	5	5	5	5	5	5
2053	2	1	1	0	0	0	0	0		1	54	0	3	2	16	2	4	4	3	4	2	1	5	5	2	5	4	6	1	7	1	7	4	3	5	7	1	3	3	1	7	1	6	4	3	4	5	4	3
2058	2	1	1	0	0	0	0	0		1	46	0	3	2	43	3	7	1	1	2	1	2	2	2	2	7	7	7	1	7	1	7	7	1	7	7	1	1	7	1	7	1	7	5	5	5	5	5	5
2067	2	1	1	0	0	0	0	0		1	31	0	1	2	43	3	7	3	4	5	5	1	5	5	2	7	5	7	1	7	1	7	6	1	2	7	1	1	7	1	7	1	7	5	5	3	3	5	5
2068	3	1	1	0	0	0	0	0		1	57	0	4	2	8	3	5	5	3	5	4	1	3	2	2	7	6	3	1	6	1	7	7	1	3	6	1	1	7	1	7	1	7	5	5	4	4	5	5
2093	2	1	1	0	0	0	0	0		1	71	0	5	2	19	1	1	5	4	5	4	1	2	2	2	7	7	7	1	7	1	7	7	1	7	7	1	2	7	1	7	1	7	5	5	5	5	5	5
2095	1	1	0	0	0	0	0	1	5	2	44	0	2	2	37	4	9	4	3	5	3					7	7	7	1	7	1	7	7	3	6	7	1	5	7	1	7	1	7	5	5	5	5	5	5
2102	2	1	1	1	0	0	0	0		1	46	0	3	2	4	3	7	2	1	2	2	5	3	3	2	5	6	5	3	5	3	5	5	3	5	5	3	3	5	3	5	3	5	4	4	4	4	4	4
2104	2	1	1	1	0	0	0	0		1	72	0	5	2	4	3	7	5	4	5	4	1	4	4	2	7	5	7	1	7	4	3	7	1	4	7	2	2	7	1	7	1	7	5	5	5	5	5	5
2106	2	1	0	0	0	0	0	1	5	2	34	0	1	2	32	1	2	1	1	1	1					5	7	7	1	7	3	7	6	3	5	7	1	6	6	4	7	1	7	4	3	4	3	5	4
2115	2	1	1	0	1	0	0	0		1	32	0	1	2	43	3	7	1	1	3	1	2	3	3	2	7	6	7	1	7	1	7	6	1	7	7	1	1	7	1	7	1	7	1	4	3	4	5	5
2124	1	1	1	0	0	0	0	0		1	62	0	4	2	18	3	7	4	1	3	1	2	5	5	2	7	7	7	1	7	1	7	7	1	7	7	1	1	7	1	7	1	7	5	5	5	5	5	5
2125	3	1	1	0	0	0	0	0		1	44	0	2	2	33	3	5	3	1	3	3	1	3	3	2	7	7	7	1	7	1	6	7	1	2	7	1	2	7	1	6	1	7	5	5	5	5	5	5
2139	2	1	0	0	0	0	0	1	4	2	77	0	6	2	25	2	4	4	5	3	3					7	7	7	1	7	1	6	7	1	6	7	1	2	7	1	7	1	7	5	2	5	5	4	4
2141	1	1	1	1	0	0	0	0		1	69	0	5	2	46	3	5	4	2	4	1	1	4	2	2	7	2	7	1	7	1	7	3	5	1	7	2	2	7	1	6	1	5	5	5	4	5	5	5
2151	2	1	0	0	0	0	0	1	4	2	41	0	2	2	44	4	8	4	2	3	3					5	5	5	4	7	3	5	5	4	4	6	4	6	6	4	7	1	5	4	4	4	3	4	3
2152	1	1	1	1	0	0	0	0		1	37	0	2	2	4	3	7	4	3	4	1	1	4	4	2	7	6	7	1	7	1	6	7	1	5	7	1	1	7	1	6	1	7	5	1	3	5	5	4
2156	2	1	1	1	0	0	0	0		1	72	0	5	2	40	3	5	4	5	5	4	1	6	5	2	6	5	7	1	6	1	5	7	3	6	7	1	1	7	1	7	1	7	4	3	4	4	4	4
2158	2	1	1	0	0	0	0	0		1	67	0	5	2	6	4	8	5	4	4	4	1	5	5	2	7	6	7	1	7	1	7	7	1	6	7	1	5	7	1	7	1	7	5	5	4	4	5	5
2161	2	1	1	0	0	0	0	0		1	65	0	5	2	10	3	5	4	3	3	4	2	3	3	2	7	5	6	1	6	2	6	6	4	5	7	1	2	6	1	6	1	6	5	4	4	4	4	4
2166	1	1	0	0	0	0	0	1	5	2	49	0	3	2	30	1	2	4	1	4	1					7	6	7	1	7	1	7	7	1	7	7	1	5	7	1	7	1	7	5	5	5	5	5	5
2173	2	1	1	1	0	0	0	0		1	37	0	2	2	7	1	1	4	4	4	4	1	3	3	2	7	6	7	1	7	3	7	2	1	6	7	5	5	7	1	7	1	7	5	5	5	5	5	5
2178	1	1	1	0	0	0	0	0		1	25	0	1	2	13	2	3	1	1	3	2	1	4	1	2	7	5	7	2	6	1	7	5	6	3	7	2	3	6	2	6	1	7	5	5	5	5	5	5
2186	2	1	0	0	0	0	0	1	5	2	55	0	4	2	13	2	3	4	3	3	3					7	5	7	1	7	1	7	7	1	6	7	1	1	7	1	7	1	7	5	5	5	5	5	5
2189	2	1	0	0	0	0	0	1	5	2	44	0	2	2	32	1	2	5	5	5	4					7	7	7	1	7	1	7	7	1	7	7	4	4	7	1	7	1	7	5	5	5	5	5	5
2191	2	1	1	0	0	0	0	0		1	41	0	2	2	8	3	5	1	2	2	2	1	3	3	2	6	7	7	2	7	1	7	7	2	3	7	4	4	7	1	7	1	6	5	4	3	3	5	5
2195	1	1	0	0	0	0	0	1	4	2	49	0	3	2	50	2	3	3	2	4	2					6	5	6	4	7	4	7	5	6	6	6	3	5	5	4	5	2	6	4	3	3	3	4	4
2200	2	1	0	0	0	0	0	1	4	2	69	0	5	2	40	3	5	5	5	5	4					7	3	6	3	6	1	6	4	6	5	7	1	1	6	2	4	1	7	5	3	4	3	3	3
2202	2	1	1	0	0	0	0	0		1	73	0	5	2	43	3	7	4	4	4	4	1	6	5	2	7	5	6	1	7	1	7	6	1	7	7	1	1	7	1	7	1	7	4	4	4	4	4	4
2217	3	1	1	0	0	0	0	0		1	69	0	5	2	22	2	3	5	5	5	4	1	4	4	2	7	5	7	1	7	1	7	7	2	5	7	1	3	7	1	7	1	7	5	5	5	5	5	5
2232	1	1	0	0	0	0	0	1	5	2	38	0	2	2	21	1	1	2	4	5	4					7	7	7	1	7	2	7	7	1	7	7	1	1	7	1	7	1	7	5	5	5	5	5	5
2235	2	1	1	0	0	0	0	0		1	30	0	1	2	5	4	9	2	2	3	2	1	3	2	2	6	6	6	2	5	3	5	6	5	3	6	4	5	5	3	4	1	7	4	4	4	3	3	3
2240	2	1	1	1	0	0	0	0		1	49	0	3	2	21	1	1	1	2	2	2	1	2	2	2	7	7	7	1	7	1	7	7	1	7	7	1	2	7	1	7	1	7	5	5	5	5	5	5
2242	2	1	0	0	0	0	0	1	5	2	25	0	1	2	33	3	5	3	2	3	2					6	5	7	1	7	1	7	6	2	6	7	1	3	7	2	6	1	7	3	4	5	5	5	5
2249	2	1	1	1	0	0	0	0		1	30	0	1	2	9	3	5	5	5	5	4	2	2	2	2	7	7	7	1	7	2	7	6	1	7	7	1	2	7	1	7	1	7	5	5	5	5	5	5
2253	1	1	1	1	0	0	0	0		1	29	0	1	2	6	4	8	4	2	3	2	1	2	2	2	7	7	7	1	7	1	6	7	2	3	7	1	5	7	1	6	1	7	5	5	5	5	5	5
2256	1	1	1	1	0	0	0	0		1	52	0	3	2	10	3	5	5	4	5	3	1	4	3	2	5	1	7	1	7	1	7	5	2	1	7	2	3	7	1	7	1	6	5	3	3	3	4	4
2258	2	1	1	0	0	0	0	0		1	58	0	4	2	50	2	3	5	3	4	2	1	1	1	2	7	6	7	1	7	1	7	5	1	1	7	1	1	7	1	7	1	7	5	5	5	5	5	5
2263	3	1	1	1	0	0	0	0		1	45	0	3	2	12	4	8	3	2	2	3	1	3	3	2	6	5	7	1	7	3	7	6	3	3	6	2	2	6	1	7	1	6	4	4	4	4	5	5
2271	1	1	1	0	0	0	0	0		1	41	0	2	2	31	4	8	5	2	4	3	3	2	2	2	5	1	7	1	6	1	2	6	1	5	6	1	5	7	1	5	1	5	5	3	5	5	5	4
2272	1	1	0	0	0	0	0	1	5	2	25	0	1	2	35	2	3	5	3	4	3					5	6	7	1	6	1	6	4	4	5	6	4	3	5	2	6	1	6	5	4	4	4	4	4
2277	2	1	0	0	0	0	0	1	4	2	56	0	4	2	30	1	2	2	3	4	2					7	5	7	1	1	1	7	7	7	5	7	1	4	7	1	7	1	7	5	5	5	5	5	5
2283	1	1	1	1	0	0	0	0		1	51	0	3	2	10	3	5	4	4	5	5	1	4	4	2	5	4	7	4	7	2	6	4	3	5	7	2	2	7	2	7	1	7	4	3	3	3	4	4
2292	2	1	1	1	0	0	0	0		1	52	0	3	2	1	3	6	1	3	5	3	2	3	3	2	7	6	7	1	7	1	7	7	1	7	7	1	2	7	1	7	1	7	5	5	5	5	5	5
2296	2	1	1	1	0	0	0	0		1	18	0	1	3	49	3	5	5	3	4	3	2	6	5	2	6	5	7	1	7	1	6	6	1	2	7	1	2	7	1	7	1	6	5	5	5	5	5	5
2303	1	1	0	0	0	0	0	1	4	2	29	0	1	2	49	3	5	4	1	4	2					7	5	7	1	6	1	6	7	1	7	7	1	5	7	3	7	1	7	5	3	5	5	5	5
2308	2	1	1	0	0	0	0	0		1	64	0	4	2	10	3	5	5	2	3	1	1	6	5	2	7	2	7	1	7	1	7	6	4	5	7	1	1	7	1	6	1	7	5	3	5	5	5	5
2314	1	1	1	0	1	0	0	0		1	28	0	1	2	43	3	7	5	3	5	1	1	2	2	2	7	3	7	1	6	1	7	5	4	3	6	1	2	6	1	7	1	6	5	2	2	4	3	3
2315	1	1	1	0	0	0	0	0		1	30	0	1	2	17	3	6	3	2	3	2	3	4	4	2	6	5	7	2	7	1	7	6	1	6	7	1	4	7	1	7	1	7	5	5	5	5	5	5
2316	1	1	1	1	0	0	0	0		1	29	0	1	2	14	2	3	4	5	5	4	1	4	4	2	7	7	7	1	7	1	6	7	1	7	7	1	5	7	1	7	1	7	5	5	5	5	4	4
2317	1	1	0	0	0	0	0	1	5	2	23	0	1	2	35	2	3	2	1	1	1					7	6	7	1	7	1	7	5	4	3	7	4	5	7	1	4	1	7	4	5	3	3	5	4
2320	2	1	1	1	0	1	0	0		1	53	0	3	2	21	1	1	3	2	3	3	1	2	2	2	5	4	7	1	7	3	7	6	3	5	7	2	3	6	1	7	1	7	5	4	4	4	5	5
2328	1	1	1	0	0	0	0	0		1	39	0	2	2	37	4	9	4	4	4	3	1	6	6	2	7	5	7	1	7	1	6	7	4	5	7	2	5	7	2	7	1	6	5	5	5	5	5	5
2329	2	1	0	0	0	0	0	1	4	2	63	0	4	2	41	2	4	4	4	4	4					6	6	7	2	6	2	6	7	3	7	7	2	3	6	2	7	1	4	5	3	4	5	4	4
2330	2	1	1	0	0	0	0	0		1	49	0	3	2	30	1	2	1	2	3	1	1	4	4	2	6	1	7	1	7	1	7	6	2	6	7	1	4	7	1	7	1	7	5	5	5	4	5	5
2343	2	1	1	1	0	0	0	0		1	34	0	1	2	17	3	6	2	2	4	2	1	4	4	2	7	7	7	1	7	1	6	7	5	3	7	1	1	7	1	5	1	7	2	4	5	5	5	5
2345	1	1	1	0	0	0	0	0		1	39	0	2	2	9	3	5	3	2	5	2	1	3	3	2	7	7	7	1	7	1	7	5	1	6	7	1	4	7	1	6	1	7	5	5	5	5	5	5
2346	1	1	1	0	0	0	0	0		1	26	0	1	2	6	4	8	4	2	4	3	1	5	2	2	7	5	7	1	7	1	5	6	1	5	7	1	2	7	1	7	1	7	5	5	5	5	5	5
2348	1	1	1	0	0	0	0	0		1	28	0	1	2	10	3	5	3	3	5	2	2	5	1	2	7	5	7	1	7	2	7	7	3	5	7	1	2	7	1	6	1	7	4	4	5	5	5	5
2350	2	1	0	0	0	0	0	1	5	2	36	0	2	2	5	4	9	4	3	4	3					6	7	7	1	7	1	7	5	1	4	7	1	5	7	1	6	1	7	5	5	5	4	5	5
2356	2	1	1	1	0	0	0	0		1	46	0	3	2	43	3	7	1	5	5	3	1	2	2	2	7	7	7	1	7	1	7	4	4	5	7	4	1	7	1	7	1	7	5	5	5	5	5	5
2357	2	1	1	1	0	0	0	0		1	36	0	2	2	17	3	6	4	4	4	4	1	3	3	2	5	6	7	1	4	3	5	5	6	4	7	3	4	5	5	5	1	6	3	1	4	4	4	4
2360	2	1	1	1	0	1	0	0		1	35	0	2	2	9	3	5	4	4	4	4	2	5	6	2	4	4	4	3	6	2	1	5	4	5	5	4	5	5	4	3	1	6	3	3	2	2	3	3
2362	1	1	1	0	0	0	0	0		1	46	0	3	2	36	3	7	4	4	4	4	1	3	3	2	5	3	5	3	5	3	5	3	5	3	5	3	3	5	3	5	2	3	3	3	4	4	4	4
2371	1	1	1	0	1	0	0	0		1	41	0	2	2	5	4	9	4	3	2	3	1	3	3	2	7	5	7	1	7	2	7	6	1	7	7	1	5	6	1	7	1	7	4	2	5	5	5	5
2372	2	1	1	0	0	0	0	0		1	47	0	3	2	42	3	6	2	3	5	2	1	2	2	2	7	7	7	1	7	1	7	7	1	7	7	1	5	7	1	7	1	7	5	5	5	5	5	5
2373	1	1	1	0	0	0	0	0		1	39	0	2	2	4	3	7	4	3	4	3	1	4	4	2	6	6	7	1	7	1	6	6	1	6	7	3	2	7	2	7	1	7	4	4	4	4	5	5
2387	2	1	1	1	0	0	0	0		1	39	0	2	2	36	3	7	4	2	3	3	1	3	3	2	6	5	7	2	7	3	7	5	2	2	6	1	3	7	1	5	1	5	4	4	4	4	4	4
2388	1	1	1	0	0	0	0	0		1	42	0	2	2	43	3	7	4	3	4	3	1	5	5	2	7	5	7	1	7	2	7	4	2	5	7	1	3	7	1	7	1	6	5	5	5	5	5	5
2394	1	1	1	0	0	0	0	0		1	39	0	2	2	10	3	5	5	2	2	4	2	6	6	2	7	7	7	1	7	1	7	7	1	7	7	1	7	7	1	7	1	7	5	5	5	5	5	5
2399	2	1	1	0	0	0	0	0		1	51	0	3	2	5	4	9	5	2	1	1	1	4	4	2	6	2	7	1	7	1	7	7	1	5	6	1	1	6	1	7	1	6	5	2	4	4	4	2
2404	1	1	1	0	0	0	0	0		1	44	0	2	1	20	3	5	3	4	3	4	1	2	2	2	7	5	7	1	7	3	6	6	2	6	7	3	3	7	2	6	1	7	4	3	5	5	5	5
2405	1	1	1	1	0	0	0	0		1	39	0	2	2	47	4	9	3	3	4	2	2	2	1	2	7	5	7	1	7	1	7	7	1	7	7	1	2	7	1	7	1	7	5	5	5	5	5	5
2406	1	1	1	0	0	0	0	0		1	42	0	2	2	37	4	9	3	4	5	1	2	4	4	2	7	3	7	1	7	1	7	7	1	6	7	1	1	7	1	7	1	7	5	5	5	5	5	5
2407	1	1	0	0	0	0	0	1	5	2	29	0	1	2	46	3	5	5	3	5	5					6	4	7	1	6	2	6	6	6	6	6	1	3	6	2	6	1	5	4	2	3	3	3	3
2408	3	1	1	0	1	0	0	0		1	38	0	2	2	17	3	6	3	4	3	3	1	2	2	2	7	4	6	3	7	1	7	5	2	6	6	3	3	6	2	7	1	5	5	3	5	5	5	4
2416	1	1	1	1	0	0	0	0		1	45	0	3	2	5	4	9	4	3	3	2	1	2	2	2	7	7	7	1	7	1	7	7	1	7	7	1	6	7	1	7	1	7	5	5	5	5	5	5
2423	2	1	1	0	0	0	0	0		1	51	0	3	2	43	3	7	4	3	4	4	1	3	3	2	7	6	6	1	7	1	7	7	1	7	7	1	3	7	1	7	1	7	5	5	5	5	5	5
2427	1	1	1	0	0	0	0	0		1	28	0	1	2	36	3	7	3	2	4	2	1	4	4	2	6	3	7	1	7	3	6	6	4	5	7	3	5	7	1	6	1	5	5	5	5	4	5	5
2428	1	1	1	0	1	0	0	0		1	36	0	2	2	43	3	7	3	4	4	3	1	1	1	2	7	3	7	2	7	2	5	6	3	6	7	3	6	6	2	6	1	6	5	3	4	4	4	4
2437	2	1	1	0	0	0	0	0		1	41	0	2	1	5	4	9	5	4	5	5	1	2	2	2	7	5	7	1	7	1	6	1	1	4	7	1	2	7	1	4	1	7	5	5	5	5	5	5
2455	1	1	1	1	0	0	0	0		1	54	0	3	2	47	4	9	3	3	4	3	2	2	2	2	6	1	7	1	7	1	5	5	2	5	7	1	2	7	1	7	1	3	5	5	5	5	5	5
2464	1	1	1	0	0	0	0	0		1	42	0	2	2	5	4	9	4	3	4	3	2	4	3	2	7	7	7	1	7	1	7	7	1	7	7	1	7	7	1	6	1	7	5	5	5	5	5	5
2465	1	1	1	1	0	0	0	0		1	35	0	2	2	43	3	7	3	3	5	3	1	1	1	2	6	5	6	2	6	2	5	5	4	6	7	3	5	6	3	5	1	6	5	5	3	3	5	5
2467	1	1	1	0	0	0	0	0		1	36	0	2	2	40	3	5	2	1	3	3	3	3	3	2	7	6	7	1	7	2	7	7	6	7	7	2	1	7	1	7	1	7	5	5	5	4	5	5
2494	1	1	0	0	0	0	0	1	4	2	36	0	2	2	5	4	9	4	2	2	2					6	4	6	3	6	1	7	2	4	3	6	1	5	6	5	4	1	5	4	3	3	2	4	3
2509	1	1	0	0	0	0	0	1	5	2	28	0	1	2	3	4	8	4	1	1	3					5	7	7	2	7	4	6	3	4	5	6	1	5	6	1	4	1	5	3	5	5	3	5	5
2525	2	1	0	0	0	0	0	1	4	2	65	0	5	2	6	4	8	3	2	5	3					7	1	7	1	7	2	7	6	3	5	7	1	1	7	1	7	1	7	5	3	5	3	5	5
2527	2	1	0	0	0	0	0	1	5	2	26	0	1	1	20	3	5	4	3	3	2					6	3	6	4	5	4	7	6	4	4	6	4	6	7	4	6	2	7	4	4	4	4	4	4
2528	2	1	0	0	0	0	0	1	5	2	57	0	4	1	9	3	5	3	1	5	2					7	7	7	1	7	1	7	7	1	7	7	1	1	7	1	7	1	7	5	5	5	5	5	5
2537	1	1	0	0	0	0	0	1	5	2	59	0	4	2	13	2	3	2	2	5	3					6	7	7	1	7	1	7	6	1	3	7	1	1	7	1	7	1	7	5	4	5	5	5	5
2546	1	1	0	0	0	0	0	1	4	2	30	0	1	1	12	4	8	5	5	5	3					6	6	4	3	6	4	4	4	3	4	6	1	4	4	4	5	1	6	5	5	3	3	5	5
2547	3	1	0	0	0	0	0	1	5	2	65	0	5	2	9	3	5	3	1	2	3					6	5	7	3	7	3	7	6	7	4	7	3	3	7	3	7	3	7	5	5	5	5	5	5
2561	2	1	0	0	0	0	0	1	4	2	63	0	4	2	32	1	2	5	5	5	5					6	2	6	1	6	4	7	4	1	6	7	1	4	5	2	2	1	4	5	3	5	4	4	4
2566	2	1	0	0	0	0	0	1	5	2	56	0	4	2	22	2	3	5	5	5	5					7	6	7	1	7	1	7	6	6	7	7	1	2	7	1	6	1	7	5	5	5	5	5	5
2593	1	1	0	0	0	0	0	1	5	2	27	0	1	1	13	2	3	4	5	5	5					4	6	7	2	7	2	6	6	1	6	7	2	2	7	1	5	1	7	4	4	4	4	4	4
2600	2	1	0	0	0	0	0	1	4	2	71	0	5	1	35	2	3	2	2	3	2					7	4	7	1	7	2	6	6	2	6	7	1	2	7	2	6	1	6	3	2	3	3	4	3
2612	1	1	0	0	0	0	0	1	5	2	33	0	1	2	38	1	2	4	2	3	2					5	7	7	1	7	1	7	7	4	4	7	1	5	7	2	6	1	7	3	5	5	5	5	5
2619	2	1	0	0	0	0	0	1	4	2	22	0	1	2	13	2	3	3	2	5	2					6	4	7	2	7	2	4	6	2	6	6	2	3	7	2	4	2	6	4	3	4	4	4	4
2621	2	1	0	0	0	0	0	1	5	2	85	0	7	2	3	4	8	3	3	3	3					7	7	7	1	7	1	7	7	1	3	7	1	3	7	1	7	1	7	5	5	5	5	5	5
2656	2	1	0	0	0	0	0	1	4	2	63	0	4	2	22	2	3	4	4	4	4					4	5	6	1	6	1	7	7	4	3	6	1	1	7	5	7	1	7	5	4	3	2	4	4
2659	2	1	0	0	0	0	0	1	4	2	65	0	5	1	3	4	8	4	3	5	2					7	7	6	1	7	1	7	7	1	7	7	1	1	7	1	7	1	7	5	5	5	5	5	5
2686	3	1	0	0	0	0	0	1	5	2	69	0	5	2	5	4	9	4	3	4	2					7	6	5	1	7	1	7	7	2	6	7	1	3	7	1	7	1	7	4	4	4	4	4	4
2688	2	1	0	0	0	0	0	1	5	2	21	0	1	2	4	3	7	3	2	4	3					7	7	7	5	7	2	7	6	3	5	7	2	5	7	3	6	1	6	5	5	5	5	5	5
2690	2	1	0	0	0	0	0	1	4	2	60	0	4	2	35	2	3	2	2	3	2					6	1	6	2	6	2	6	6	7	6	5	5	6	5	6	5	1	6	3	1	1	1	4	3
2692	1	1	0	0	0	0	0	1	5	2	62	0	4	2	10	3	5	1	3	5	3					7	5	7	1	7	1	7	7	1	7	7	1	1	7	1	7	1	7	5	5	5	5	5	5
2700	2	1	0	0	0	0	0	1	5	2	30	0	1	2	28	4	8	4	5	5	5					7	1	7	1	6	1	7	3	3	6	7	3	2	7	1	7	1	6	5	5	5	5	5	5
2701	1	1	0	0	0	0	0	1	5	2	29	0	1	2	13	2	3	3	1	4	1					6	3	7	3	5	2	5	4	3	3	7	2	5	6	4	5	3	6	4	3	4	4	2	3
2712	2	1	0	0	0	0	0	1	4	2	67	0	5	1	6	4	8	3	2	4	2					7	6	7	1	7	1	7	7	2	6	7	1	2	6	2	6	1	6	5	5	5	5	5	5
2740	1	1	0	0	0	0	0	1	5	2	30	0	1	1	5	4	9	5	4	3	4					6	7	7	1	7	3	5	5	1	2	6	4	4	7	1	5	1	7	5	4	3	4	5	5
2742	1	1	0	0	0	0	0	1	5	2	23	0	1	2	22	2	3	4	3	3	2					6	5	7	2	6	1	5	5	3	3	6	1	5	6	3	5	1	6	4	3	4	4	4	4
2756	2	1	0	0	0	0	0	1	4	2	29	0	1	1	49	3	5	1	3	5	3					5	2	6	5	5	2	4	4	4	3	6	4	6	6	3	5	1	7	3	4	5	5	5	5
2763	1	1	0	0	0	0	0	1	5	2	59	0	4	1	21	1	1	4	4	5	4					7	7	7	1	7	1	6	6	1	6	7	1	2	7	1	6	1	7	5	3	4	5	5	5
2764	1	1	0	0	0	0	0	1	5	2	61	0	4	1	6	4	8	1	1	3	1					5	4	5	5	5	3	5	5	5	3	4	5	5	5	5	6	3	3	3	1	1	2	3	3
2780	2	1	0	0	0	0	0	1	4	2	33	0	1	1	8	3	5	5	4	4	4					6	6	6	2	6	2	5	5	2	5	6	2	3	6	2	5	1	6	5	5	5	5	5	5
2789	2	1	0	0	0	0	0	1	5	2	64	0	4	1	30	1	2	4	2	3	1					6	6	7	1	7	1	7	6	4	6	6	1	2	5	5	6	1	7	5	3	4	4	4	3
2796	1	1	0	0	0	0	0	1	5	2	55	0	4	1	49	3	5	3	3	3	1					7	6	7	1	7	2	7	5	1	7	7	1	6	6	2	6	1	7	5	3	4	4	4	4
2797	2	1	0	0	0	0	0	1	4	2	57	0	4	1	30	1	2	5	3	4	2					6	5	6	3	6	3	6	5	4	4	6	2	3	5	4	4	1	5	4	2	3	1	3	3
2818	1	1	0	0	0	0	0	1	4	2	33	0	1	1	50	2	3	5	1	3	2					6	4	6	1	6	1	6	6	2	2	6	1	4	6	1	3	1	6	5	4	5	5	5	5
2819	1	1	0	0	0	0	0	1	5	2	18	0	1	1	23	2	4	2	3	4	2					7	7	7	1	7	1	6	7	1	6	7	1	1	7	1	7	1	7	4	3	5	2	5	5
2820	1	1	0	0	0	0	0	1	5	2	30	0	1	1	22	2	3	5	4	4	4					7	6	7	1	7	1	7	7	1	7	7	1	1	7	1	7	1	7	5	5	5	5	5	5
2821	1	1	0	0	0	0	0	1	4	2	62	0	4	1	9	3	5	3	1	5	1					7	5	6	1	7	1	7	7	1	7	7	2	1	7	2	7	1	7	5	4	5	5	5	4
2823	2	1	0	0	0	0	0	1	4	2	29	0	1	1	42	3	6	5	4	5	3					5	6	6	2	7	1	6	2	4	5	7	1	5	6	2	1	1	5	5	2	5	5	5	5
2827	2	1	0	0	0	0	0	1	5	2	63	0	4	2	24	3	6	3	3	4	3					7	7	7	1	7	7	7	7	4	7	7	1	2	7	1	7	1	7	5	5	5	5	5	5
2832	2	1	0	0	0	0	0	1	5	2	74	0	5	2	33	3	5	4	4	4	3					6	5	7	1	7	1	7	7	3	6	7	2	2	7	2	7	1	6	4	3	5	5	5	5
2834	2	1	0	0	0	0	0	1	4	2	58	0	4	2	5	4	9	4	4	4	4					7	5	6	1	6	2	6	5	3	5	7	2	4	6	2	5	1	6	5	5	4	5	5	5
2840	2	1	0	0	0	0	0	1	4	2	70	0	5	2	43	3	7	3	3	3	3					6	7	6	1	7	2	7	7	2	6	7	1	3	7	1	7	1	7	5	4	5	4	5	5
2844	1	1	0	0	0	0	0	1	4	2	34	0	1	2	33	3	5	4	2	3	3					5	4	6	1	6	1	6	7	3	5	7	2	5	6	2	5	1	5	5	4	5	5	4	4
2852	2	1	0	0	0	0	0	1	5	2	28	0	1	2	22	2	3	5	2	4	2					7	4	7	1	7	1	7	6	2	7	7	1	5	7	1	7	1	6	5	5	5	5	5	5
2865	3	1	0	0	0	0	0	1	4	2	62	0	4	2	42	3	6	5	3	4	3					7	2	6	2	6	1	7	6	2	3	6	1	1	6	2	5	1	3	4	2	3	2	5	5
2866	1	1	0	0	0	0	0	1	4	2	60	0	4	2	17	3	6	3	4	4	3					6	1	5	2	6	1	6	6	5	2	6	2	5	6	5	6	1	1	5	4	4	3	4	4
2873	1	1	0	0	0	0	0	1	5	2	34	0	1	2	33	3	5	3	3	3	3					7	4	5	3	5	2	6	5	2	5	6	2	3	5	3	5	1	6	5	5	5	5	5	5
2874	2	1	0	0	0	0	0	1	4	2	38	0	2	1	33	3	5	5	3	5	4					5	3	6	2	6	3	6	5	4	5	6	4	3	6	3	6	1	5	4	4	4	4	3	3
2881	3	1	0	0	0	0	0	1	5	2	63	0	4	2	5	4	9	3	2	3	3					5	4	6	4	5	1	3	1	3	4	5	1	4	5	4	4	1	6	3	3	4	4	4	4
2886	2	1	0	0	0	0	0	1	4	2	43	0	2	2	21	1	1	5	2	5	2					5	1	4	1	4	3	5	1	5	1	4	4	5	4	5	5	1	4	5	2	2	2	4	4
2887	1	1	0	0	0	0	0	1	4	2	46	0	3	2	46	3	5	2	2	3	2					7	6	7	2	7	1	7	6	4	5	7	5	5	7	2	7	1	7	5	5	5	5	5	5
2888	2	1	0	0	0	0	0	1	5	2	51	0	3	2	27	2	4	5	5	5	5					7	6	7	1	7	1	6	4	5	5	6	3	1	7	1	7	1	7	5	4	5	5	5	5
2892	1	1	0	0	0	0	0	1	5	2	74	0	5	2	3	4	8	5	1	1	3					7	7	7	1	7	1	7	7	1	7	7	1	1	7	1	4	1	7	5	5	5	5	5	5
2896	2	1	0	0	0	0	0	1	4	2	67	0	5	1	15	2	4	5	3	4	3					6	6	6	1	6	2	6	4	3	3	6	2	4	6	2	6	1	6	4	4	4	4	4	4
2903	2	1	0	0	0	0	0	1	4	2	71	0	5	2	21	1	1	5	3	5	3					7	6	6	1	7	1	7	7	2	7	7	1	1	7	1	7	1	7	5	5	5	5	5	5
2906	2	1	0	0	0	0	0	1	5	2	73	0	5	1	13	2	3	5	3	5	3					7	4	7	1	7	1	7	7	1	7	7	1	1	7	1	7	1	7	5	5	5	2	5	5
2910	1	1	0	0	0	0	0	1	4	2	32	0	1	2	19	1	1	4	3	4	4					6	5	5	4	5	3	5	5	5	5	5	3	5	5	5	5	3	5	3	3	3	3	3	3
2921	1	1	0	0	0	0	0	1	4	2	40	0	2	2	21	1	1	4	4	4	4					4	4	4	4	4	4	4	4	4	4	4	4	4	4	4	1	4	4	5	3	3	3	3	3
2928	1	1	0	0	0	0	0	1	4	2	61	0	4	2	38	1	2	4	2	3	3					7	3	4	3	5	3	5	7	5	7	6	4	5	4	4	6	1	3	3	1	4	4	4	4
2938	1	1	0	0	0	0	0	1	4	2	36	0	2	2	1	3	6	5	3	5	2					7	7	7	1	7	3	6	6	1	5	7	1	3	7	1	7	1	7	5	5	5	5	5	5
2944	1	1	0	0	0	0	0	1	5	2	63	0	4	2	1	3	6	3	2	2	3					7	4	7	1	7	4	7	6	5	3	7	3	4	6	2	7	1	6	3	3	3	4	4	3
2948	1	1	0	0	0	0	0	1	4	2	46	0	3	2	13	2	3	4	4	4	4					4	4	5	4	4	3	5	4	4	4	5	3	5	4	4	4	3	4	3	3	4	4	4	4
2961	2	1	0	0	0	0	0	1	5	2	69	0	5	2	38	1	2	2	2	3	1					5	5	7	1	7	1	7	7	1	4	7	1	2	7	2	7	1	7	5	5	5	5	5	5
2969	1	1	0	0	0	0	0	1	5	2	50	0	3	2	41	2	4	2	3	3	3					5	6	6	3	6	2	6	6	3	6	6	2	3	6	2	5	2	3	4	4	3	3	4	4
2975	2	1	0	0	0	0	0	1	4	2	56	0	4	2	50	2	3	3	3	4	3					7	5	6	1	7	1	7	6	2	7	7	3	2	7	1	6	1	7	5	5	5	4	5	5
2979	1	1	0	0	0	0	0	1	5	2	38	0	2	2	13	2	3	3	2	5	1					7	5	5	3	6	1	5	2	5	1	5	1	5	5	3	5	1	7	5	1	5	5	5	5
2992	2	1	0	0	0	0	0	1	4	2	64	0	4	2	21	1	1	5	3	5	3					6	6	6	2	6	2	6	6	3	6	6	2	2	6	2	6	1	6	4	4	4	4	4	4
2996	2	1	0	0	0	0	0	1	5	2	49	0	3	2	32	1	2	4	4	4	4					7	7	7	1	7	1	7	6	4	7	7	1	6	6	1	7	1	7	4	4	5	4	5	4
2999	1	1	0	0	0	0	0	1	5	2	64	0	4	2	21	1	1	3	3	3	2					7	5	7	1	7	1	7	6	4	5	7	3	4	7	3	7	1	4	5	5	3	3	5	5
3001	1	1	0	0	0	0	0	1	5	2	51	0	3	2	35	2	3	3	1	3	3					6	6	7	1	7	1	7	7	1	5	7	1	1	7	1	7	1	7	5	5	5	5	5	5
3003	1	1	0	0	0	0	0	1	5	2	29	0	1	2	43	3	7	2	1	2	2					7	5	7	2	6	4	7	6	4	6	7	3	5	6	3	7	1	5	4	2	3	4	5	4
3007	1	1	0	0	0	0	0	1	5	2	36	0	2	2	21	1	1	5	3	2	2					7	6	7	1	7	1	7	4	1	4	7	2	5	7	2	7	1	7	5	4	5	5	5	5
3009	1	1	0	0	0	0	0	1	5	2	33	0	1	2	32	1	2	4	3	4	3					4	5	6	1	7	1	6	7	2	7	7	1	3	7	1	7	1	7	5	5	5	5	5	5
3010	2	1	0	0	0	0	0	1	4	2	73	0	5	1	30	1	2	4	4	5	4					7	6	6	1	7	7	6	6	3	5	6	1	1	7	2	6	1	6	5	3	5	5	4	3
3011	2	1	0	0	0	0	0	1	5	2	30	0	1	2	42	3	6	2	3	3	3					7	5	7	1	7	1	7	7	2	4	7	2	1	7	1	6	1	7	5	5	5	5	5	5
3019	3	1	0	0	0	0	0	1	4	2	62	0	4	2	32	1	2	4	1	3	1					5	4	4	1	5	2	3	3	3	3	5	5	5	5	5	4	1	6	4	4	5	5	4	5
3037	3	1	0	0	0	0	0	1	4	2	31	0	1	2	40	3	5	3	4	4	3					5	3	5	1	6	2	6	5	4	2	5	1	6	5	3	5	1	6	4	4	4	4	4	4
3040	2	1	0	0	0	0	0	1	5	2	54	0	3	2	20	3	5	2	4	3	2					7	7	7	1	7	1	7	6	4	5	5	1	1	7	2	5	1	7	5	5	3	3	5	5
3045	2	1	0	0	0	0	0	1	5	2	70	0	5	1	35	2	3	5	4	5	2					6	6	7	1	7	7	7	6	2	5	7	1	1	7	1	7	1	7	5	3	4	3	4	4
3047	2	1	0	0	0	0	0	1	4	2	80	0	6	2	20	3	5	5	4	4	3					6	4	6	1	6	1	7	6	3	3	6	1	2	7	2	6	1	6	4	4	4	3	4	3
3049	2	1	0	0	0	0	0	1	4	2	66	0	5	1	37	4	9	5	3	5	2					5	3	3	3	3	3	3	3	3	3	6	3	3	6	3	3	3	6	3	3	3	3	3	3
3051	1	1	0	0	0	0	0	1	5	2	28	0	1	2	50	2	3	3	1	4	2					4	7	7	1	7	1	7	1	2	1	5	2	5	6	1	1	1	7	5	1	2	2	1	1
3053	1	1	0	0	0	0	0	1	5	2	61	0	4	1	3	4	8	3	4	5	3					7	6	7	2	7	5	7	3	2	7	7	3	5	7	3	7	1	7	5	3	3	4	5	4
3054	2	1	0	0	0	0	0	1	5	2	58	0	4	2	10	3	5	3	3	4	2					5	2	7	3	7	1	6	4	3	3	7	1	5	7	2	5	1	6	4	3	4	3	3	3
3059	1	1	0	0	0	0	0	1	4	2	32	0	1	2	13	2	3	3	1	3	2					7	5	6	1	7	1	7	7	1	5	7	1	3	7	1	6	1	7	5	5	4	4	5	5
3067	1	1	0	0	0	0	0	1	5	2	73	0	5	1	7	1	1	3	2	4	2					6	5	7	1	6	3	6	5	2	6	6	2	1	6	2	6	1	6	4	4	4	5	4	4
3070	1	1	0	0	0	0	0	1	4	2	39	0	2	2	13	2	3	2	2	3	3					7	5	6	2	6	2	5	5	2	2	6	1	5	7	2	6	1	7	5	5	4	5	5	5
3076	2	1	0	0	0	0	0	1	4	2	27	0	1	2	32	1	2	4	4	5	5					5	4	6	4	4	4	4	4	4	4	6	4	4	4	4	4	1	4	3	3	3	3	3	3
3080	2	1	0	0	0	0	0	1	4	2	26	0	1	2	43	3	7	2	3	4	4					7	2	6	1	7	1	7	6	2	2	7	1	4	6	3	6	1	6	5	3	4	4	4	4
3098	2	1	0	0	0	0	0	1	4	2	65	0	5	2	35	2	3	3	3	3	3					5	4	5	2	6	1	6	6	3	5	5	2	5	6	2	6	1	5	4	3	4	4	4	4
3104	1	1	0	0	0	0	0	1	5	2	22	0	1	2	46	3	5	2	3	3	2					7	5	7	1	7	1	7	5	2	7	7	1	6	7	1	5	1	6	5	5	4	4	5	5
3105	1	1	0	0	0	0	0	1	4	2	64	0	4	2	12	4	8	5	3	5	2					6	2	5	2	7	1	7	4	1	1	6	1	2	6	1	6	2	7	5	4	3	2	4	4
3115	2	1	0	0	0	0	0	1	5	2	63	0	4	2	36	3	7	2	4	5	3					7	7	7	1	7	1	7	7	1	7	7	1	2	7	1	7	1	7	4	4	5	5	4	4
3117	2	1	0	0	0	0	0	1	5	2	19	0	1	2	32	1	2	4	2	5	3					7	6	7	1	7	1	7	7	1	7	7	1	2	7	1	7	1	7	5	5	5	5	5	5
3128	1	1	0	0	0	0	0	1	5	2	36	0	2	2	34	2	4	4	3	5	4					6	5	6	2	5	4	5	4	2	4	5	2	3	5	3	5	2	6	4	4	4	4	4	4
3132	2	1	0	0	0	0	0	1	5	2	73	0	5	1	31	4	8	3	4	2	1					7	5	6	3	7	5	6	5	4	5	6	1	1	6	2	4	1	7	5	5	5	5	5	5
3146	1	1	0	0	0	0	0	1	5	2	73	0	5	2	33	3	5	3	2	2	2					7	7	7	1	7	1	7	7	1	7	7	1	1	7	1	7	1	7	5	5	5	5	5	5
3151	1	1	0	0	0	0	0	1	5	2	34	0	1	2	34	2	4	5	4	5	4					6	2	7	3	6	3	5	4	3	3	6	2	5	6	2	5	1	5	4	4	3	3	4	4
3162	1	1	0	0	0	0	0	1	4	2	72	0	5	2	6	4	8	3	2	3	1					6	5	6	2	6	1	7	4	3	5	6	1	2	6	2	6	1	6	5	5	4	4	5	5
3164	1	1	0	0	0	0	0	1	4	2	35	0	2	2	43	3	7	5	3	4	5					5	4	7	1	6	1	6	4	2	4	6	1	2	7	1	4	1	7	5	2	4	5	4	4
3175	1	1	0	0	0	0	0	1	4	2	36	0	2	2	32	1	2	2	3	5	4					7	7	7	1	7	1	7	6	3	6	7	1	4	7	1	5	1	4	5	4	4	3	4	4
3178	1	1	0	0	0	0	0	1	4	2	33	0	1	2	46	3	5	2	2	3	2					5	4	4	2	5	6	4	6	5	4	6	3	3	4	4	6	1	6	5	4	4	4	4	4
3192	3	1	0	0	0	0	0	1	5	2	39	0	2	2	5	4	9	4	3	4	3					6	6	7	1	7	1	7	4	2	6	7	1	3	7	1	7	1	7	5	5	5	5	5	5
3193	1	1	0	0	0	0	0	1	5	2	45	0	3	2	35	2	3	1	2	4	3					6	7	7	1	7	1	7	6	3	1	6	3	2	7	1	7	1	5	5	5	5	5	5	5
3197	3	1	0	0	0	0	0	1	5	2	59	0	4	1	21	1	1	2	3	3	2					6	4	5	1	5	3	5	5	4	4	7	3	3	5	3	6	3	4	4	3	4	3	4	4
3217	2	1	0	0	0	0	0	1	4	2	69	0	5	1	43	3	7	4	5	5	3					7	3	6	1	7	2	7	4	3	6	7	2	2	7	2	6	1	3	4	2	4	4	4	3
3219	2	1	0	0	0	0	0	1	4	2	38	0	2	1	15	2	4	5	5	5	5					5	5	5	3	5	4	5	3	3	4	5	3	3	5	2	5	1	5	5	5	5	5	5	5
3224	3	1	0	0	0	0	0	1	4	2	79	0	6	1	25	2	4	4	3	4	3					5	2	5	3	5	4	5	3	5	5	5	3	4	5	5	3	2	1	4	2	4	2	4	4
3229	2	1	0	0	0	0	0	1	5	2	49	0	3	1	5	4	9	2	2	2	2					7	1	7	1	7	4	7	7	7	7	7	1	7	7	1	7	1	4	5	5	5	5	5	5
3230	2	1	0	0	0	0	0	1	4	2	65	0	5	1	37	4	9	5	3	5	2					5	4	6	2	7	1	7	6	1	5	7	2	5	7	1	4	1	6	5	1	3	2	5	4
3236	1	1	0	0	0	0	0	1	5	2	28	0	1	1	3	4	8	1	1	3	2					7	3	7	2	7	1	6	6	4	5	6	1	3	6	2	6	1	7	4	3	3	3	5	4
3242	1	1	0	0	0	0	0	1	5	2	41	0	2	1	37	4	9	4	4	4	4					7	7	7	4	6	2	6	6	3	6	7	1	4	7	3	6	1	7	5	5	5	4	5	5
3267	2	1	0	0	0	0	0	1	4	2	74	0	5	1	43	3	7	5	3	3	3					2	1	5	3	6	3	6	5	5	2	5	3	5	5	5	2	1	3	4	4	2	2	4	3
3274	2	1	0	0	0	0	0	1	4	2	36	0	2	1	50	2	3	5	4	5	4					7	4	7	1	7	1	7	7	4	7	7	1	3	7	1	6	1	6	5	4	5	5	5	5
3283	2	1	0	0	0	0	0	1	4	2	68	0	5	1	21	1	1	4	3	5	3					7	3	7	1	6	4	6	7	5	5	6	2	4	6	3	5	1	5	5	4	5	5	5	5
3284	2	1	0	0	0	0	0	1	4	2	74	0	5	1	40	3	5	5	2	4	1					7	7	7	1	7	1	5	6	1	2	7	3	4	7	1	7	1	7	4	3	4	3	4	4
3286	2	1	0	0	0	0	0	1	4	2	66	0	5	1	42	3	6	4	4	3	3					6	3	5	3	6	3	5	4	5	4	5	3	5	5	4	5	1	5	3	2	3	3	3	3
3291	1	1	0	0	0	0	0	1	4	2	93	0	7	1	38	1	2	5	4	5	5					6	5	5	3	5	3	4	4	3	5	5	3	4	5	5	6	2	5	4	4	4	4	4	4
3304	2	1	0	0	0	0	0	1	4	2	68	0	5	1	9	3	5	4	3	3	3					1	3	6	2	6	1	6	4	2	6	6	2	5	6	2	5	1	5	4	3	2	2	3	2
3306	1	1	0	0	0	0	0	1	4	2	75	0	6	1	43	3	7	5	5	4	3					7	5	6	2	6	1	7	4	3	7	6	1	2	7	2	6	1	7	5	1	5	1	5	5
3314	1	1	0	0	0	0	0	1	5	2	64	0	4	1	13	2	3	4	4	4	2					7	7	7	1	7	1	7	7	1	7	7	1	1	7	1	7	1	7	5	5	5	5	5	5
3324	1	1	0	0	0	0	0	1	4	2	64	0	4	1	22	2	3	5	4	5	3					7	4	7	2	7	1	7	5	2	6	7	1	3	7	2	6	1	7	5	5	4	4	4	4
3325	1	1	0	0	0	0	0	1	5	2	44	0	2	1	10	3	5	1	1	3	3					4	7	7	2	7	2	6	4	3	4	5	3	3	5	3	4	3	5	4	4	3	3	3	3
3335	2	1	0	0	0	0	0	1	5	2	44	0	2	1	38	1	2	4	2	4	3					4	3	7	4	7	3	7	4	4	4	7	3	5	7	3	5	1	4	4	3	4	4	3	3
3351	2	1	0	0	0	0	0	1	4	2	35	0	2	1	50	2	3	4	3	5	3					6	6	6	3	7	1	4	6	3	6	7	1	3	7	4	6	1	7	4	4	4	4	4	4
3362	2	1	0	0	0	0	0	1	4	2	66	0	5	1	10	3	5	3	5	3	2					6	5	6	5	6	2	7	4	2	6	6	1	1	6	5	6	1	6	5	5	5	1	5	5
3364	1	1	0	0	0	0	0	1	4	2	76	0	6	1	46	3	5	5	5	5	3					6	5	7	2	6	1	7	6	2	5	6	1	3	7	2	6	1	6	5	4	5	5	5	5
3366	2	1	0	0	0	0	0	1	5	2	49	0	3	1	42	3	6	3	2	4	2					7	4	7	1	7	5	6	7	1	5	7	1	5	5	1	7	1	5	5	5	3	3	4	4
3370	1	1	0	0	0	0	0	1	5	2	39	0	2	2	49	3	5	3	3	5	3					7	4	7	1	7	2	7	5	4	4	6	1	1	7	3	5	1	5	5	4	4	4	4	4
3372	2	1	0	0	0	0	0	1	5	2	63	0	4	2	25	2	4	3	1	3	1					6	6	7	1	7	1	7	7	3	4	5	2	3	6	2	7	1	7	4	4	4	4	4	4
3377	2	1	0	0	0	0	0	1	4	2	73	0	5	2	33	3	5	4	5	5	3					6	1	6	1	6	3	7	7	4	2	6	2	5	6	2	4	1	2	5	5	3	2	3	3
3378	1	1	0	0	0	0	0	1	5	2	56	0	4	2	37	4	9	2	3	3	3					5	6	7	1	7	1	6	5	2	6	6	1	3	7	1	6	1	6	5	5	5	5	4	4
3380	3	1	0	0	0	0	0	1	4	2	74	0	5	2	13	2	3	5	4	5	4					5	4	7	6	7	1	6	5	5	3	5	2	3	6	3	1	1	6	5	3	4	3	3	3
3381	2	1	0	0	0	0	0	1	5	2	23	0	1	2	20	3	5	4	3	3	2					5	4	5	2	6	2	6	4	2	3	6	2	5	6	2	4	1	5	5	5	5	5	5	5
3384	1	1	0	0	0	0	0	1	5	2	61	0	4	2	9	3	5	5	1	3	3					7	6	7	1	7	1	7	6	6	1	7	1	3	7	1	1	1	7	5	5	5	3	5	5
3391	2	1	0	0	0	0	0	1	5	2	73	0	5	2	20	3	5	5	1	2	2					7	6	7	1	7	1	7	7	7	5	7	1	4	7	1	7	1	7	5	5	5	5	5	5
3392	2	1	0	0	0	0	0	1	4	2	66	0	5	2	14	2	3	3	3	5	1					7	3	6	2	5	1	6	6	3	7	6	1	5	5	4	5	1	6	5	4	4	4	4	4
3400	2	1	0	0	0	0	0	1	5	2	30	0	1	2	7	1	1	5	2	3	4					7	3	7	1	6	1	7	7	3	5	6	1	5	7	2	6	1	5	5	4	4	5	5	5
3402	2	1	0	0	0	0	0	1	4	2	75	0	6	2	32	1	2	3	3	4	2					5	4	5	5	5	3	5	3	5	1	5	2	4	5	5	4	1	3	3	2	3	3	3	3
3407	1	1	0	0	0	0	0	1	4	2	55	0	4	2	32	1	2	4	2	4	3					7	7	6	1	6	2	7	6	2	5	6	5	2	6	3	5	1	7	5	4	4	4	4	4
3409	2	1	0	0	0	0	0	1	5	2	62	0	4	2	17	3	6	5	5	5	5					7	7	7	7	7	4	7	7	2	7	7	5	4	7	7	7	1	7	5	5	5	5	4	5
3413	2	1	0	0	0	0	0	1	4	2	64	0	4	2	13	2	3	5	3	4	3					7	3	6	1	7	1	7	6	1	6	7	1	1	7	1	7	1	7	4	4	4	4	4	4
3415	1	1	0	0	0	0	0	1	4	2	64	0	4	2	38	1	2	5	5	5	4					6	5	4	5	4	6	5	6	6	5	6	3	6	4	3	5	1	4	3	4	2	2	2	2
3426	3	1	0	0	0	0	0	1	4	2	69	0	5	2	9	3	5	3	3	4	3					7	2	7	2	7	1	7	5	5	3	6	1	3	6	2	6	1	5	4	5	4	4	5	4
3427	2	1	0	0	0	0	0	1	4	2	67	0	5	2	39	1	1	4	3	4	4					5	5	6	1	7	1	6	6	4	4	7	1	4	7	2	7	1	6	5	4	4	4	4	4
3428	2	1	0	0	0	0	0	1	4	2	57	0	4	2	33	3	5	2	5	5	5					5	5	5	1	6	3	6	5	1	3	7	3	3	7	3	6	1	7	5	5	5	5	5	5
3429	1	1	0	0	0	0	0	1	5	2	59	0	4	2	42	3	6	4	3	4	4					3	3	7	1	7	1	7	2	1	4	7	1	5	7	1	5	1	5	5	3	4	4	3	2
3444	1	1	0	0	0	0	0	1	5	2	50	0	3	1	14	2	3	3	4	5	2					7	6	7	1	7	1	6	6	2	5	7	1	3	7	1	7	1	7	5	4	4	4	4	4
3448	1	1	0	0	0	0	0	1	5	2	46	0	3	2	14	2	3	4	3	4	4					6	4	7	1	6	1	6	6	4	5	6	1	1	7	3	5	1	7	5	4	5	4	5	5
3451	1	1	0	0	0	0	0	1	4	2	57	0	4	2	25	2	4	3	3	3	3					6	4	6	1	6	2	6	6	5	6	6	1	2	6	2	6	1	5	3	3	2	2	4	4
3453	2	1	0	0	0	0	0	1	4	2	52	0	3	2	14	2	3	5	2	4	3					6	4	6	1	6	1	7	7	4	5	6	1	2	7	2	7	1	6	4	4	4	3	5	5
3466	1	1	0	0	0	0	0	1	5	2	51	0	3	1	32	1	2	3	2	4	1					7	4	7	1	7	1	7	7	2	6	7	1	5	6	2	6	1	5	5	5	5	4	5	5
3470	2	1	0	0	0	0	0	1	5	2	75	0	6	2	9	3	5	4	5	5	4					7	3	7	1	7	1	6	3	3	3	7	1	2	7	3	6	1	7	5	4	5	5	5	5
3472	3	1	0	0	0	0	0	1	4	2	65	0	5	2	5	4	9	5	2	3	2					6	2	6	3	7	3	7	5	3	3	6	2	2	6	4	5	1	5	5	5	4	4	4	4
3485	3	1	0	0	0	0	0	1	5	2	61	0	4	2	24	3	6	4	4	5	4					6	6	6	1	6	1	6	6	1	2	6	1	2	5	2	5	1	6	5	4	3	3	4	4
3492	1	1	0	0	0	0	0	1	5	2	75	0	6	2	32	1	2	3	3	3	2					7	4	7	1	7	1	7	6	1	4	7	1	1	7	1	7	1	6	5	5	5	5	5	5
3493	3	1	0	0	0	0	0	1	4	2	58	0	4	2	8	3	5	3	3	4	3					7	5	6	1	6	1	7	6	2	3	7	1	2	7	1	6	1	6	5	5	5	3	5	4
3525	1	1	0	0	0	0	0	1	5	2	68	0	5	2	21	1	1	3	2	3	1					7	6	7	1	7	2	7	7	2	7	7	2	2	7	1	7	1	7	5	5	5	5	5	5
3529	3	1	0	0	0	0	0	1	4	2	70	0	5	2	38	1	2	5	4	5	4					7	3	6	4	5	1	7	7	6	4	4	2	6	5	5	4	1	3	4	4	4	4	4	4
3539	2	1	0	0	0	0	0	1	4	2	66	0	5	2	38	1	2	3	4	3	4					5	3	6	3	6	2	5	4	3	6	5	3	4	6	2	4	1	6	4	3	3	3	4	3
3553	1	1	0	0	0	0	0	1	4	2	33	0	1	2	38	1	2	1	1	4	3					4	4	4	4	5	4	5	4	4	4	4	5	5	4	4	1	3	5	4	4	3	3	3	3
3556	1	1	0	0	0	0	0	1	4	2	70	0	5	2	8	3	5	5	4	3	4					4	4	6	2	6	1	4	5	6	2	5	2	5	6	4	4	1	6	5	3	3	3	4	4
3582	3	1	0	0	0	0	0	1	4	2	55	0	4	2	40	3	5	4	3	4	3					4	4	1	3	1	3	7	4	4	1	5	4	4	2	3	5	2	2	3	3	2	2	3	2
3598	1	1	0	0	0	0	0	1	5	2	35	0	2	2	42	3	6	1	3	5	3					7	5	5	1	7	2	6	7	4	7	7	1	5	6	1	7	1	7	1	4	4	5	4	5
3617	2	1	0	0	0	0	0	1	5	2	74	0	5	1	18	3	7	5	4	5	5					6	5	7	1	7	1	7	7	1	4	7	1	1	7	1	7	1	7	5	5	5	5	5	5
3621	2	1	0	0	0	0	0	1	5	2	68	0	5	1	18	3	7	1	3	4	2					7	1	7	1	7	2	7	7	5	7	7	1	2	7	1	7	1	6	5	5	5	5	5	5
3626	1	1	0	0	0	0	0	1	4	2	36	0	2	1	13	2	3	4	4	3	3					7	5	6	3	6	2	4	7	4	3	5	3	5	6	3	6	1	5	5	5	5	5	5	5
3630	2	1	0	0	0	0	0	1	5	2	40	0	2	1	47	4	9	2	2	2	2					7	2	7	1	7	1	7	6	1	7	7	1	3	7	1	7	1	7	5	4	5	5	5	5
3631	1	1	0	0	0	0	0	1	4	2	68	0	5	1	43	3	7	4	3	3	3					7	2	6	1	7	4	7	5	4	6	6	1	1	6	1	7	1	7	4	3	4	4	4	4
3632	2	1	0	0	0	0	0	1	4	2	43	0	2	1	30	1	2	4	3	4	3					7	5	5	2	5	2	5	5	5	5	5	5	2	5	2	5	1	5	5	4	4	3	3	3
3636	1	1	0	0	0	0	0	1	5	2	40	0	2	1	13	2	3	1	1	1	1					7	7	7	1	7	1	7	7	1	7	7	1	1	7	1	7	1	7	5	5	3	2	5	5
3642	2	1	0	0	0	0	0	1	4	2	73	0	5	1	23	2	4	3	3	3	2					6	4	7	1	7	3	7	5	2	7	7	1	1	7	1	6	1	5	4	3	4	4	5	5
3674	2	1	0	0	0	0	0	1	5	2	65	0	5	1	9	3	5	4	5	5	5					6	4	5	3	5	3	5	5	4	5	5	3	3	5	3	3	1	4	3	3	4	4	3	3
3728	3	1	0	0	0	0	0	1	4	2	68	0	5	1	5	4	9	3	2	3	2					7	6	6	7	6	6	7	6	6	5	6	2	6	5	1	4	1	5	4	4	4	4	4	5
3844	2	1	0	0	0	0	0	1	4	2	63	0	4	2	32	1	2	3	1	5	4					7	4	4	1	5	1	6	3	1	5	5	1	2	5	1	5	1	7	2	4	5	5	5	5
3846	2	1	0	0	0	0	0	1	4	2	31	0	1	2	15	2	4	3	3	3	3					5	3	5	3	5	1	3	5	5	5	5	1	5	5	5	4	1	5	5	4	4	4	4	4
3864	1	1	0	0	0	0	0	1	5	2	42	0	2	2	33	3	5	3	3	4	4					7	4	7	1	7	3	4	4	4	4	6	6	4	6	4	4	1	7	5	3	3	3	3	3
3891	1	1	0	0	0	0	0	1	4	2	55	0	4	1	18	3	7	1	2	4	1					1	4	6	2	7	2	4	6	1	6	6	2	1	7	1	4	1	7	4	4	4	4	4	4
3895	2	1	0	0	0	0	0	1	5	2	50	0	3	1	10	3	5	5	4	5	5					5	1	7	1	7	1	7	2	4	5	7	1	3	7	1	1	1	6	5	5	5	5	5	5
3904	2	1	0	0	0	0	0	1	5	2	20	0	1	1	43	3	7	5	1	3	1					7	3	7	1	7	1	5	7	6	7	7	5	1	7	3	1	1	7	5	5	5	5	5	5
3920	2	1	0	0	0	0	0	1	5	2	64	0	4	1	10	3	5	5	4	4	4					6	6	6	1	7	1	7	6	1	5	7	1	5	7	1	6	1	7	4	3	5	5	4	4
3935	1	1	0	0	0	0	0	1	4	2	39	0	2	1	47	4	9	3	3	4	3					5	3	5	4	5	5	6	4	6	5	5	4	6	5	5	4	2	6	4	3	3	3	4	4
3951	1	1	0	0	0	0	0	1	4	2	41	0	2	1	5	4	9	4	2	3	2					5	4	5	2	6	2	6	3	4	3	5	1	5	5	3	6	2	6	2	5	4	3	4	4
3975	2	1	0	0	0	0	0	1	4	2	44	0	2	1	32	1	2	5	3	4	3					7	6	6	1	6	2	6	6	6	7	7	1	4	7	7	1	1	6	3	1	1	2	2	1
4005	2	1	0	0	0	0	0	1	4	2	42	0	2	1	17	3	6	2	4	4	3					5	2	7	5	6	4	4	1	2	4	6	4	7	6	3	6	2	1	4	3	3	3	3	3
4077	3	1	0	0	0	0	0	1	5	2	31	0	1	1	21	1	1	3	4	4	4					7	7	7	1	7	2	7	6	1	6	7	2	3	6	2	6	1	7	5	5	4	4	5	5
4260	2	1	0	0	0	0	0	1	5	2	19	0	1	2	32	1	2	2	1	3	2					6	5	7	1	7	1	6	2	1	6	6	1	5	6	1	6	1	5	4	5	5	5	4	4
4288	1	1	0	0	0	0	0	1	5	2	28	0	1	2	38	1	2	4	3	5	3					7	5	7	1	7	1	7	7	3	7	7	1	1	7	1	7	1	6	5	3	4	4	5	5
4309	2	1	0	0	0	0	0	1	4	2	25	0	1	1	20	3	5	5	2	4	2					4	3	6	2	3	1	5	5	3	5	6	1	5	6	3	4	3	4	5	4	5	4	5	5
4390	1	1	0	0	0	0	0	1	4	2	33	0	1	2	7	1	1	3	3	5	2					7	7	7	1	7	1	7	1	1	7	7	1	6	7	1	1	1	7	5	5	5	5	5	5
4453	1	1	0	0	0	0	0	1	5	2	34	0	1	1	28	4	8	2	3	4	2					6	6	6	1	6	5	5	5	5	5	5	1	1	6	3	7	1	1	4	4	4	4	4	4
4474	2	1	0	0	0	0	0	1	4	2	51	0	3	1	44	4	8	2	2	3	2					7	5	7	1	6	2	6	5	1	5	7	3	5	6	3	5	1	7	5	3	5	5	5	5
4480	2	1	0	0	0	0	0	1	4	2	33	0	1	1	5	4	9	4	3	3	3					7	6	6	1	6	5	6	5	4	5	6	2	4	5	2	5	1	4	5	5	3	3	5	5
4522	1	1	0	0	0	0	0	1	4	2	25	0	1	2	5	4	9	4	1	2	1					7	5	7	1	6	1	3	4	3	5	6	1	6	7	5	3	1	7	4	4	4	4	3	3
4702	2	1	0	0	0	0	0	1	5	2	23	0	1	2	25	2	4	4	2	3	2					7	7	7	1	7	1	7	7	1	6	7	1	2	7	1	4	1	7	5	5	5	5	5	5
4703	2	1	0	0	0	0	0	1	5	2	58	0	4	2	22	2	3	5	3	5	2					7	7	7	1	7	1	7	5	1	7	7	1	1	7	1	7	1	7	5	5	5	3	5	5
4707	1	1	0	0	0	0	0	1	4	2	43	0	2	2	17	3	6	5	2	3	2					6	7	6	1	6	1	7	7	2	4	7	2	2	7	2	6	1	7	5	4	5	4	4	4
4711	2	1	0	0	0	0	0	1	4	2	38	0	2	2	40	3	5	4	3	3	3					5	1	4	1	5	2	6	2	1	1	6	1	4	5	2	6	1	7	5	5	5	5	5	5
4712	1	1	0	0	0	0	0	1	4	2	64	0	4	2	38	1	2	4	4	4	2					7	5	6	1	7	2	7	7	4	6	7	2	4	7	3	7	1	7	5	4	4	4	5	4
4721	2	1	0	0	0	0	0	1	4	2	57	0	4	2	10	3	5	4	3	4	3					6	6	6	2	6	2	6	6	3	5	6	2	3	6	2	6	1	5	4	3	4	4	4	4
4726	3	1	0	0	0	0	0	1	4	2	55	0	4	1	18	3	7	3	4	4	3					5	4	5	1	7	4	7	4	3	4	5	1	3	5	1	6	1	6	5	4	4	4	4	4
4730	1	1	0	0	0	0	0	1	4	2	26	0	1	2	31	4	8	3	1	3	3					6	3	5	2	5	2	6	6	3	4	5	3	5	4	4	6	1	5	4	3	4	4	4	3
4740	1	1	0	0	0	0	0	1	5	2	41	0	2	2	38	1	2	3	4	4	4					6	5	6	2	6	1	6	5	3	5	5	2	3	6	2	5	2	5	4	5	4	3	4	4
4761	1	1	0	0	0	0	0	1	5	2	56	0	4	2	21	1	1	5	3	5	2					7	4	7	1	7	1	4	7	1	1	7	1	1	7	1	4	1	7	5	5	5	5	5	5
4765	1	1	0	0	0	0	0	1	5	2	51	0	3	2	1	3	6	4	1	2	1					6	3	7	2	7	4	7	4	5	6	7	2	5	7	4	4	1	2	3	2	4	4	3	2
4766	2	1	0	0	0	0	0	1	5	2	64	0	4	1	5	4	9	5	4	5	3					7	7	7	1	7	1	4	7	1	7	7	1	1	7	1	7	1	7	5	5	5	5	5	5
4780	2	1	0	0	0	0	0	1	4	2	36	0	2	2	46	3	5	1	1	4	4					7	5	6	4	6	3	5	5	4	3	6	5	5	6	3	5	1	5	4	4	4	3	4	4
4781	2	1	0	0	0	0	0	1	5	2	61	0	4	2	32	1	2	2	3	5	2					7	6	7	1	7	1	7	7	1	7	7	2	1	7	1	7	1	7	5	5	5	5	5	5
4787	1	1	0	0	0	0	0	1	5	2	52	0	3	1	13	2	3	4	2	5	4					5	4	6	2	6	1	4	1	4	5	6	4	2	6	2	4	1	5	5	3	4	3	5	4
4789	1	1	0	0	0	0	0	1	5	2	28	0	1	2	30	1	2	5	4	4	3					7	7	7	1	7	1	7	1	1	7	7	1	2	7	1	7	1	7	5	5	5	5	5	5
4791	1	1	0	0	0	0	0	1	4	2	34	0	1	2	5	4	9	4	2	3	3					7	4	6	1	6	1	7	2	4	4	6	2	4	6	2	4	1	4	5	4	4	4	5	5
4795	3	1	0	0	0	0	0	1	4	2	63	0	4	2	23	2	4	3	3	3	2					6	3	6	1	7	2	7	7	5	7	7	1	1	7	1	7	1	7	5	5	5	5	5	5
4798	1	1	0	0	0	0	0	1	5	2	34	0	1	1	25	2	4	5	3	4	3					6	5	7	2	7	1	7	5	2	5	7	1	2	7	1	5	1	7	4	4	4	4	4	4
4799	1	1	0	0	0	0	0	1	5	2	38	0	2	1	32	1	2	5	1	1	2					7	3	7	1	7	1	6	1	5	6	7	1	3	7	1	3	1	4	5	3	4	3	5	5
4820	1	1	0	0	0	0	0	1	5	2	41	0	2	2	10	3	5	3	3	5	4					6	6	7	1	7	1	7	6	2	6	7	1	3	7	2	7	1	6	4	4	4	4	4	4
4822	2	1	0	0	0	0	0	1	4	2	63	0	4	2	46	3	5	5	5	5	3					7	3	7	1	7	3	7	7	3	4	7	2	3	7	1	6	1	5	4	3	3	4	4	4
4826	2	1	0	0	0	0	0	1	4	2	57	0	4	2	30	1	2	3	3	4	2					7	5	6	1	7	1	7	6	2	5	7	4	3	7	2	7	1	7	4	4	4	4	4	4
4829	2	1	0	0	0	0	0	1	4	2	64	0	4	2	39	1	1	1	3	3	1					7	6	7	1	7	1	7	7	1	5	7	1	5	7	1	7	1	7	5	5	5	5	5	5
4831	1	1	0	0	0	0	0	1	5	2	49	0	3	2	30	1	2	4	1	4	1					7	5	7	1	7	1	7	7	1	7	7	1	5	7	1	7	1	7	5	5	5	5	5	5
4836	2	1	0	0	0	0	0	1	4	2	50	0	3	2	5	4	9	5	5	5	5					7	5	7	1	7	1	7	7	4	7	7	1	4	7	1	7	1	7	5	5	5	3	5	5
4839	2	1	0	0	0	0	0	1	4	2	33	0	1	1	38	1	2	3	3	3	3					5	4	6	3	6	2	6	6	2	3	6	1	5	6	2	6	1	6	3	4	3	3	4	4
4853	1	1	0	0	0	0	0	1	4	2	61	0	4	2	28	4	8	1	1	1	1					6	1	7	3	5	1	7	3	3	1	6	1	6	6	3	6	1	3	5	5	2	2	5	5
4854	1	1	0	0	0	0	0	1	5	2	35	0	2	2	22	2	3	4	5	5	2					7	6	7	1	7	1	7	7	1	7	7	1	4	7	1	7	1	6	5	5	5	5	5	5
4859	2	1	0	0	0	0	0	1	5	2	37	0	2	1	5	4	9	4	3	4	3					6	7	7	1	6	1	6	5	2	4	6	1	5	7	2	5	1	4	5	4	3	4	3	3
4864	1	1	0	0	0	0	0	1	5	2	45	0	3	1	28	4	8	3	3	3	3					7	7	7	2	7	1	7	5	5	6	5	2	4	6	3	6	2	5	5	5	5	5	5	5
4865	2	1	0	0	0	0	0	1	5	2	22	0	1	2	13	2	3	4	3	4	4					7	3	7	1	7	1	7	4	4	5	7	2	5	7	1	5	1	6	5	5	5	5	5	5
4882	3	1	0	0	0	0	0	1	5	2	31	0	1	1	3	4	8	2	3	4	3					7	5	7	1	7	1	5	6	4	5	7	1	1	7	1	7	1	5	5	3	3	4	4	4
4883	1	1	0	0	0	0	0	1	5	2	32	0	1	2	50	2	3	3	4	4	3					5	3	6	3	6	2	5	2	6	2	6	2	4	6	3	3	1	3	4	3	3	2	5	5
4884	1	1	0	0	0	0	0	1	4	2	23	0	1	2	23	2	4	3	2	3	3					6	5	7	3	6	1	7	5	2	2	7	4	3	6	2	6	1	6	4	4	4	4	4	4
4891	1	1	0	0	0	0	0	1	5	2	34	0	1	2	38	1	2	4	1	2	2					6	2	6	1	7	1	6	3	2	6	6	1	5	7	3	5	1	3	5	4	4	5	4	4
4892	1	1	0	0	0	0	0	1	4	2	42	0	2	1	50	2	3	4	3	4	3					5	3	6	2	6	2	6	5	4	3	6	3	3	6	3	6	2	4	5	3	2	2	4	4
4895	1	1	0	0	0	0	0	1	5	2	63	0	4	2	31	4	8	5	5	5	5					7	7	7	1	7	1	7	7	1	7	7	1	1	7	1	7	1	7	5	5	5	5	5	5
4919	1	1	0	0	0	0	0	1	5	2	62	0	4	2	25	2	4	5	4	4	2					7	6	7	1	7	1	7	7	5	5	7	1	2	7	1	7	1	6	5	5	5	5	5	5
4926	2	1	0	0	0	0	0	1	4	2	58	0	4	2	9	3	5	3	3	5	3					7	6	6	2	7	2	6	5	2	5	7	1	3	6	2	4	1	7	5	4	4	4	5	5
4937	1	1	0	0	0	0	0	1	5	2	32	0	1	2	27	2	4	3	3	5	5					7	3	7	3	5	3	6	6	4	4	6	1	5	6	4	6	1	2	5	5	5	5	5	5
4945	1	1	0	0	0	0	0	1	4	2	49	0	3	1	38	1	2	4	2	4	3					5	4	5	3	2	2	5	5	6	1	2	2	3	3	7	1	2	2	4	1	1	1	1	1
4954	2	1	0	0	0	0	0	1	4	2	44	0	2	2	43	3	7	2	2	4	2					6	7	6	1	6	1	7	5	2	5	6	2	3	6	2	7	1	7	4	4	4	4	4	4
4960	1	1	0	0	0	0	0	1	4	2	28	0	1	1	5	4	9	4	3	5	3					6	7	7	1	6	1	7	3	2	3	6	2	5	6	2	1	1	7	5	4	5	2	5	4
4970	2	1	0	0	0	0	0	1	4	2	60	0	4	2	32	1	2	5	5	5	3					6	1	3	1	3	1	7	3	4	1	3	5	1	5	2	5	1	6	3	3	2	2	4	4
4979	2	1	0	0	0	0	0	1	4	2	53	0	3	1	46	3	5	5	4	4	3					5	2	5	3	5	1	6	4	2	5	4	2	5	6	3	5	1	2	5	2	5	3	5	5
4981	1	1	0	0	0	0	0	1	4	2	43	0	2	2	22	2	3	3	3	4	3					5	4	6	3	2	1	5	6	7	3	7	2	5	6	3	6	1	2	4	4	2	3	4	4
5000	1	1	0	0	0	0	0	1	4	2	39	0	2	1	6	4	8	2	3	4	3					6	2	5	2	6	2	5	4	4	2	6	2	5	6	3	4	1	5	4	3	4	4	4	4
5011	1	1	0	0	0	0	0	1	4	2	18	0	1	1	33	3	5	5	2	4	3					5	2	7	1	7	1	7	5	3	2	6	1	3	7	1	4	1	7	5	5	5	5	5	5
5015	2	1	0	0	0	0	0	1	5	2	19	0	1	1	46	3	5	3	3	3	3					4	4	4	4	4	4	4	4	4	4	4	4	4	4	4	4	4	4	3	3	3	3	3	3
5018	2	1	0	0	0	0	0	1	4	2	20	0	1	1	13	2	3	3	3	3	3					6	3	6	2	5	2	5	3	3	5	6	3	4	6	2	3	2	3	4	2	4	4	4	3
5022	1	1	0	0	0	0	0	1	5	2	36	0	2	2	9	3	5	1	3	5	3					6	5	6	1	6	1	7	5	1	5	7	1	1	7	1	6	1	6	5	5	5	5	5	5
5025	1	1	0	0	0	0	0	1	4	2	52	0	3	2	30	1	2	4	4	5	3					7	6	7	1	7	2	6	4	1	5	7	1	4	7	1	6	1	7	5	5	5	4	5	5
5028	1	1	0	0	0	0	0	1	4	2	29	0	1	2	33	3	5	5	4	5	5					7	3	5	1	7	1	7	6	1	6	7	1	5	7	1	7	1	7	2	2	5	5	5	5
5034	2	1	0	0	0	0	0	1	4	2	51	0	3	1	13	2	3	3	2	5	3					5	2	5	3	5	2	6	5	7	5	6	2	5	6	4	6	1	5	4	3	1	1	4	3
5035	1	1	0	0	0	0	0	1	4	2	29	0	1	2	25	2	4	3	1	5	3					7	4	7	2	7	3	3	5	1	6	7	1	1	7	2	4	1	7	4	3	5	4	5	5
5036	1	1	0	0	0	0	0	1	4	2	53	0	3	2	5	4	9	2	2	4	2					7	3	5	1	7	1	7	3	3	6	7	1	5	7	1	6	1	7	5	5	5	5	5	5
5040	2	1	0	0	0	0	0	1	5	2	31	0	1	1	38	1	2	3	4	4	3					7	7	7	1	7	1	7	7	2	7	7	1	2	7	1	7	1	7	5	5	5	5	5	5
5044	1	1	0	0	0	0	0	1	5	2	30	0	1	2	38	1	2	4	2	4	3					6	5	7	1	7	1	7	4	5	6	7	2	3	7	3	6	1	6	5	4	3	3	4	4
5049	2	1	0	0	0	0	0	1	5	2	29	0	1	2	4	3	7	1	2	5	1					7	6	7	1	7	7	7	7	7	7	7	1	1	7	3	7	1	7	5	5	5	5	5	5
5062	1	1	0	0	0	0	0	1	4	2	28	0	1	2	9	3	5	3	3	5	3					4	4	5	2	5	2	5	5	3	5	7	2	5	5	3	3	1	6	5	5	5	5	5	5
5063	2	1	0	0	0	0	0	1	5	2	42	0	2	2	21	1	1	2	3	3	1					7	7	7	1	7	1	7	7	1	7	7	1	5	7	1	7	1	7	5	5	5	4	5	5
5069	1	1	0	0	0	0	0	1	4	2	28	0	1	2	13	2	3	4	2	3	1					3	5	5	2	7	1	5	4	1	5	7	1	1	7	1	5	1	7	5	5	5	5	5	5
5073	2	1	0	0	0	0	0	1	4	2	27	0	1	1	5	4	9	3	2	3	1					5	4	6	3	5	4	4	5	3	5	6	3	5	5	3	4	2	5	5	4	4	4	5	5
5078	1	1	0	0	0	0	0	1	5	2	33	0	1	2	22	2	3	4	3	3	4					7	6	7	2	7	1	7	4	1	7	7	1	1	7	1	7	1	7	5	5	5	5	5	5
5084	1	1	0	0	0	0	0	1	5	2	42	0	2	2	33	3	5	4	3	3	3					7	6	7	1	7	2	7	5	4	5	7	1	3	7	1	7	1	7	4	4	4	4	5	5
5109	1	1	0	0	0	0	0	1	5	2	50	0	3	2	36	3	7	2	2	3	2					1	3	1	1	7	1	7	7	1	7	7	1	1	7	1	6	1	7	5	5	5	5	5	5
5110	2	1	0	0	0	0	0	1	4	2	64	0	4	2	3	4	8	5	4	4	4					7	1	6	1	7	4	6	4	4	1	6	1	6	6	4	6	1	6	4	4	4	4	4	4
5112	2	1	0	0	0	0	0	1	4	2	51	0	3	2	38	1	2	2	2	2	2					7	4	7	1	7	2	4	6	1	4	6	2	6	6	2	4	1	4	5	5	4	5	4	4
5115	1	1	0	0	0	0	0	1	4	2	32	0	1	2	30	1	2	2	2	2	2					7	6	7	1	7	2	7	6	4	7	7	2	5	7	2	6	1	7	5	5	5	5	5	5
5116	1	1	0	0	0	0	0	1	4	2	37	0	2	2	43	3	7	3	3	5	4					7	6	6	2	6	1	6	7	2	3	6	2	3	6	2	6	1	6	5	5	5	3	5	5
5118	1	1	0	0	0	0	0	1	5	2	32	0	1	2	28	4	8	3	3	3	3					7	6	7	1	7	1	7	7	1	5	7	2	3	7	1	7	1	7	5	5	5	5	5	5
5124	1	1	0	0	0	0	0	1	4	2	19	0	1	2	3	4	8	4	4	4	5					6	6	7	1	6	3	6	4	3	5	7	1	3	6	3	5	1	6	4	3	4	4	4	3
5134	1	1	0	0	0	0	0	1	4	2	52	0	3	1	40	3	5	4	3	5	3					7	6	7	2	7	4	7	6	5	6	7	1	3	7	2	7	1	6	3	3	2	2	4	4
5138	1	1	0	0	0	0	0	1	4	2	28	0	1	2	50	2	3	3	2	2	2					7	6	7	1	7	1	7	7	1	7	7	1	5	7	2	1	1	7	4	4	4	4	4	4
5140	2	1	0	0	0	0	0	1	4	2	38	0	2	1	38	1	2	3	2	3	1					6	6	6	1	6	4	7	6	2	6	6	2	4	6	2	4	1	5	4	3	3	3	4	4
5158	2	1	0	0	0	0	0	1	4	2	27	0	1	2	6	4	8	4	3	3	2					4	3	5	3	5	3	3	3	5	3	5	3	4	5	3	3	2	3	2	4	4	4	4	4
5159	2	1	0	0	0	0	0	1	4	2	50	0	3	1	5	4	9	5	4	4	3					6	7	7	1	6	1	7	6	1	6	7	1	6	7	3	5	1	7	5	5	5	3	4	4
5163	1	1	0	0	0	0	0	1	5	2	60	0	4	2	20	3	5	1	3	5	3					7	7	7	1	7	1	7	6	1	7	7	1	1	7	1	7	1	7	5	5	5	5	5	5
5164	1	1	0	0	0	0	0	1	4	2	33	0	1	2	43	3	7	1	3	5	1					6	5	6	2	7	2	6	4	3	5	6	1	5	6	3	7	1	5	4	4	2	4	4	4
5169	2	1	0	0	0	0	0	1	4	2	61	0	4	1	1	3	6	5	3	5	3					7	6	6	1	7	2	7	7	2	7	7	1	5	7	2	7	1	6	5	4	3	3	4	4
5175	1	1	0	0	0	0	0	1	4	2	21	0	1	2	5	4	9	1	3	2	2					6	5	6	1	6	4	6	5	3	4	7	6	5	6	4	4	1	6	4	4	4	4	3	3
5179	2	1	0	0	0	0	0	1	5	2	58	0	4	2	36	3	7	3	4	4	4					5	6	7	1	7	1	7	6	1	5	7	3	3	6	3	5	1	6	5	4	4	4	4	3
5186	3	1	0	0	0	0	0	1	5	2	29	0	1	2	9	3	5	5	2	5	4					1	5	7	1	7	1	7	7	1	5	7	1	5	7	1	7	1	7	5	5	4	5	5	5
5187	1	1	0	0	0	0	0	1	5	2	23	0	1	2	35	2	3	1	1	1	2					7	7	7	1	7	1	7	5	1	5	7	2	5	7	1	4	1	5	5	3	3	2	4	4
5198	1	1	0	0	0	0	0	1	4	2	50	0	3	2	11	4	9	5	3	5	3					5	3	5	3	5	3	5	3	3	5	5	3	3	5	3	5	2	5	4	3	3	4	4	4
5205	1	1	0	0	0	0	0	1	5	2	43	0	2	1	32	1	2	4	2	3	4					6	6	7	1	7	1	7	6	1	6	6	1	3	6	1	6	1	7	5	5	5	5	5	5
5206	1	1	0	0	0	0	0	1	5	2	43	0	2	1	22	2	3	4	5	3	1					5	4	7	2	7	2	7	5	3	5	6	1	5	6	3	5	1	6	5	5	3	3	4	3
5214	2	1	0	0	0	0	0	1	4	2	62	0	4	2	32	1	2	2	1	2	2					7	4	7	1	7	1	6	6	1	6	7	1	4	7	1	6	1	7	5	5	3	3	5	5
5217	1	1	0	0	0	0	0	1	5	2	35	0	2	2	27	2	4	4	2	3	5					6	6	7	1	7	1	7	6	3	6	7	2	5	7	1	7	1	6	5	5	5	5	5	5
5224	1	1	0	0	0	0	0	1	4	2	33	0	1	2	43	3	7	1	2	2	2					7	3	7	3	6	3	6	5	4	5	7	3	5	6	3	5	2	5	4	2	2	3	2	2
5226	1	1	0	0	0	0	0	1	5	2	33	0	1	2	35	2	3	1	2	3	3					7	7	7	1	7	1	6	6	1	5	7	2	5	7	1	5	1	6	5	5	5	5	5	5
5240	2	1	0	0	0	0	0	1	5	2	29	0	1	2	5	4	9	5	4	5	3					7	6	7	1	7	2	7	7	2	6	7	1	3	6	1	6	1	6	4	4	4	4	4	4
5241	3	1	0	0	0	0	0	1	4	2	41	0	2	2	43	3	7	1	3	4	3					6	4	5	2	7	3	6	7	1	5	6	2	2	6	1	4	1	5	4	2	5	5	4	4
5242	2	1	0	0	0	0	0	1	5	2	45	0	3	1	47	4	9	4	2	2	1					7	7	7	1	7	1	7	7	1	7	7	1	5	7	1	7	1	7	5	3	4	4	4	4
5245	2	1	0	0	0	0	0	1	4	2	40	0	2	2	9	3	5	3	2	5	1					7	7	7	3	7	1	7	7	4	4	7	1	5	7	1	1	1	7	5	5	5	5	5	5
5246	1	1	0	0	0	0	0	1	5	2	46	0	3	1	46	3	5	3	3	5	1					7	7	7	1	7	1	6	7	1	5	7	1	2	7	1	7	1	7	5	5	5	5	5	5
5254	2	1	0	0	0	0	0	1	5	2	44	0	2	2	35	2	3	1	1	3	3					7	7	7	1	7	1	7	7	1	7	7	1	1	7	1	7	1	7	5	5	5	5	5	5
5262	1	1	0	0	0	0	0	1	4	2	63	0	4	2	38	1	2	3	4	5	2					7	4	7	1	7	1	7	7	1	7	7	1	1	7	1	7	1	7	5	4	5	5	5	5
5264	1	1	0	0	0	0	0	1	4	2	33	0	1	2	26	4	8	5	3	5	4					6	7	6	1	7	1	6	6	3	5	6	1	1	6	2	7	1	6	5	4	5	5	5	5
5273	1	1	0	0	0	0	0	1	4	2	32	0	1	2	9	3	5	1	4	5	5					6	4	6	3	5	2	6	6	5	4	5	2	3	5	2	5	1	6	5	5	5	5	5	5
5275	1	1	0	0	0	0	0	1	4	2	56	0	4	2	5	4	9	5	3	5	4					7	2	6	1	6	1	7	6	2	6	6	1	1	5	1	6	1	6	5	4	4	2	5	5
5280	1	1	0	0	0	0	0	1	5	2	31	0	1	2	8	3	5	3	2	3	4					7	7	7	1	7	1	7	6	1	6	7	1	5	7	1	6	1	7	5	5	5	5	5	5
5286	1	1	0	0	0	0	0	1	4	2	24	0	1	1	8	3	5	2	3	4	3					6	5	7	1	7	1	7	7	1	7	7	1	1	7	1	7	1	7	5	5	5	5	5	5
5288	1	1	0	0	0	0	0	1	5	2	25	0	1	2	39	1	1	2	4	5	3					6	7	7	1	7	1	7	7	1	2	7	2	3	7	1	7	1	7	5	5	5	5	5	5
5291	1	1	0	0	0	0	0	1	5	2	42	0	2	2	21	1	1	4	2	2	3					5	4	7	1	7	1	7	7	3	5	7	1	5	7	3	7	1	5	5	5	5	5	5	5
5299	1	1	0	0	0	0	0	1	5	2	29	0	1	2	5	4	9	4	3	5	4					6	7	7	1	7	1	6	5	1	5	7	3	5	7	3	7	1	7	5	5	5	5	5	5
5302	2	1	0	0	0	0	0	1	4	2	21	0	1	2	50	2	3	1	1	3	1					5	3	5	2	7	1	7	6	3	3	4	2	3	5	5	6	2	7	5	4	4	4	5	5
5310	1	1	0	0	0	0	0	1	5	2	36	0	2	2	38	1	2	4	3	3	2					6	5	7	1	7	1	7	3	3	4	6	1	5	7	1	5	1	7	5	4	4	4	5	5
5315	2	1	0	0	0	0	0	1	5	2	36	0	2	2	42	3	6	3	3	3	3					4	5	7	1	7	1	7	7	1	7	7	1	1	7	1	7	1	7	5	5	5	5	5	5
5319	3	1	0	0	0	0	0	1	5	2	61	0	4	2	13	2	3	1	2	4	3					5	7	7	1	7	1	7	1	1	7	7	1	3	7	1	6	1	7	5	3	2	2	5	5
5320	1	1	0	0	0	0	0	1	4	2	25	0	1	2	3	4	8	1	3	4	1					3	1	3	6	5	3	2	5	7	2	2	6	6	4	6	2	2	2	3	1	1	3	4	3
5323	1	1	0	0	0	0	0	1	4	2	27	0	1	2	1	3	6	5	3	5	3					6	6	6	2	6	3	7	6	2	6	7	1	2	6	3	6	1	7	4	4	4	5	5	4
5331	2	1	0	0	0	0	0	1	4	2	29	0	1	1	20	3	5	4	2	3	2					7	6	7	1	7	1	7	6	2	6	7	1	2	7	1	6	1	7	5	5	5	5	5	5
5335	2	1	0	0	0	0	0	1	4	2	39	0	2	1	5	4	9	5	3	3	3					6	5	5	2	7	2	6	5	5	5	6	3	5	6	2	3	1	6	4	5	5	5	5	5
5337	1	1	0	0	0	0	0	1	5	2	30	0	1	2	39	1	1	3	3	4	2					6	5	7	1	7	2	6	4	1	5	7	1	5	6	1	6	1	7	4	4	5	5	5	5
5348	2	1	0	0	0	0	0	1	5	2	57	0	4	1	28	4	8	2	3	4	2					7	7	7	1	7	3	6	6	2	6	7	3	5	7	1	7	1	7	5	4	3	3	4	4
5350	2	1	0	0	0	0	0	1	5	2	58	0	4	2	30	1	2	3	2	4	2					6	5	7	3	7	1	7	5	2	5	5	2	5	6	3	4	1	6	5	2	3	2	4	3
5355	1	1	0	0	0	0	0	1	4	2	18	0	1	2	32	1	2	2	1	4	1					6	4	7	5	6	2	6	6	4	6	6	2	2	6	4	6	1	4	5	4	5	5	5	5
5363	3	1	0	0	0	0	0	1	4	2	29	0	1	2	1	3	6	3	2	2	5					5	3	6	2	5	1	2	5	1	5	6	2	6	5	4	3	1	6	5	3	5	5	5	5
5376	1	1	0	0	0	0	0	1	4	2	49	0	3	2	9	3	5	2	2	3	3					5	6	6	3	6	1	7	3	3	3	6	2	5	6	2	6	1	7	5	5	5	5	5	5
5379	1	1	0	0	0	0	0	1	5	2	21	0	1	2	5	4	9	4	3	4	4					6	5	7	1	7	2	6	6	2	5	6	2	5	7	2	5	1	6	5	5	3	3	4	4
5382	1	1	0	0	0	0	0	1	4	2	41	0	2	2	37	4	9	3	4	5	3					6	4	5	2	7	4	7	4	4	1	5	4	5	4	3	2	1	6	1	4	5	5	5	5
5383	2	1	0	0	0	0	0	1	5	2	50	0	3	2	2	4	9	5	3	3	3					7	4	5	2	6	2	7	5	2	5	6	3	4	6	2	5	1	7	5	4	4	4	4	4
5394	1	1	0	0	0	0	0	1	5	2	47	0	3	2	46	3	5	4	3	3	3					6	3	6	3	6	1	6	6	3	3	6	1	3	6	4	5	2	5	4	3	3	4	5	5
5395	3	1	0	0	0	0	0	1	5	2	59	0	4	1	7	1	1	3	5	5	4					5	5	6	1	6	1	6	5	1	3	7	1	2	7	1	5	1	7	5	5	3	2	5	4
5405	2	1	0	0	0	0	0	1	4	2	37	0	2	2	43	3	7	5	3	3	3					6	5	5	4	5	3	5	6	3	3	5	4	5	5	4	5	2	4	3	5	4	4	4	4
5413	1	1	0	0	0	0	0	1	4	2	52	0	3	2	17	3	6	4	4	4	4					6	5	6	2	6	3	7	6	5	3	7	2	3	6	3	6	1	6	4	4	4	3	4	4
5415	2	1	0	0	0	0	0	1	4	2	62	0	4	2	43	3	7	4	4	5	4					7	7	7	1	7	4	7	7	1	7	7	4	2	7	1	6	1	7	5	5	5	5	5	5
5420	1	1	0	0	0	0	0	1	4	2	60	0	4	2	32	1	2	5	4	4	3					6	6	7	1	7	1	6	6	1	5	7	1	6	6	1	6	1	7	5	5	5	5	5	5
5425	1	1	0	0	0	0	0	1	4	2	60	0	4	2	38	1	2	3	4	3	4					7	6	6	1	7	1	7	7	3	2	7	1	3	7	1	7	1	7	5	5	5	5	5	5
5428	1	1	0	0	0	0	0	1	4	2	43	0	2	2	38	1	2	4	3	4	4					6	4	6	3	6	1	5	5	2	5	5	2	5	5	3	4	2	6	4	3	4	3	4	4
5434	2	1	0	0	0	0	0	1	4	2	52	0	3	2	25	2	4	4	4	4	4					6	4	5	3	5	1	6	6	2	7	6	1	2	6	3	5	1	6	5	3	3	3	4	4
5435	1	1	0	0	0	0	0	1	4	2	40	0	2	2	13	2	3	3	3	3	3					5	5	7	1	7	1	7	6	1	4	7	1	5	7	1	7	1	7	5	4	5	5	5	5
5439	2	1	0	0	0	0	0	1	4	2	64	0	4	2	38	1	2	2	1	3	2					6	6	6	1	6	1	5	6	4	2	5	1	2	6	2	4	1	6	5	5	4	4	4	4
5447	1	1	0	0	0	0	0	1	4	2	61	0	4	2	42	3	6	3	1	3	3					7	7	7	1	7	1	7	7	1	7	7	7	1	7	1	7	1	7	3	2	3	3	3	2
5448	2	1	0	0	0	0	0	1	5	2	64	0	4	2	14	2	3	4	4	4	3					7	1	7	1	7	4	7	7	2	6	6	2	2	6	2	6	1	1	4	4	3	3	4	4
5469	2	1	0	0	0	0	0	1	4	2	42	0	2	2	30	1	2	3	3	4	4					6	5	6	2	6	1	7	5	1	5	6	2	3	6	1	7	1	7	5	5	5	5	4	4
5478	2	1	0	0	0	0	0	1	4	2	26	0	1	1	9	3	5	4	4	4	4					6	6	6	6	6	4	5	5	6	6	5	4	5	5	4	5	5	5	3	3	3	3	3	3
5491	1	1	0	0	0	0	0	1	5	2	39	0	2	2	32	1	2	4	4	4	3					7	6	7	1	7	2	7	5	3	5	7	1	4	7	1	7	1	7	5	4	4	4	5	5
5492	2	1	0	0	0	0	0	1	5	2	51	0	3	2	44	4	8	3	3	4	3					5	3	7	1	6	1	7	1	1	6	6	1	6	6	1	6	1	6	4	4	4	4	4	4
5494	2	1	0	0	0	0	0	1	5	2	32	0	1	1	1	3	6	5	4	5	3					7	2	7	3	6	1	6	5	2	6	6	1	5	6	2	5	1	6	4	1	2	1	5	4
5513	2	1	0	0	0	0	0	1	4	2	52	0	3	2	4	3	7	1	1	3	2					7	3	5	3	5	6	7	6	3	1	6	1	5	5	3	5	1	6	3	5	1	1	4	2
5522	1	1	0	0	0	0	0	1	4	2	36	0	2	2	1	3	6	3	2	4	4					4	3	5	3	6	2	6	3	3	5	6	2	4	5	2	5	1	6	4	3	4	3	4	4
5528	2	1	0	0	0	0	0	1	5	2	31	0	1	2	30	1	2	3	3	3	2					5	5	7	1	6	1	7	4	5	5	5	3	2	5	1	4	1	7	5	5	4	4	5	4
5529	2	1	0	0	0	0	0	1	4	2	51	0	3	2	23	2	4	4	1	3	2					6	4	6	1	6	1	7	4	6	4	6	2	6	6	4	6	2	7	5	4	3	3	5	4
5531	2	1	0	0	0	0	0	1	5	2	46	0	3	2	10	3	5	4	5	5	3					7	6	7	1	4	2	7	7	1	5	7	1	5	7	1	7	1	7	4	3	4	3	5	5
5532	2	1	0	0	0	0	0	1	4	2	38	0	2	2	30	1	2	4	3	4	5					7	6	7	1	7	2	6	5	4	5	7	2	5	7	2	7	1	5	5	5	4	4	5	5
5540	2	1	0	0	0	0	0	1	4	2	55	0	4	2	43	3	7	5	5	5	4					5	2	6	1	6	2	7	4	4	2	6	2	2	5	2	6	1	3	4	4	3	2	4	4
5541	1	1	0	0	0	0	0	1	5	2	34	0	1	2	13	2	3	3	2	1	2					7	5	7	1	7	1	7	6	1	6	7	1	2	7	1	6	1	7	5	5	5	5	5	5
5557	2	1	0	0	0	0	0	1	5	2	39	0	2	2	5	4	9	4	4	5	1					7	4	7	1	7	2	7	7	2	2	7	1	6	7	1	7	1	7	5	5	5	5	5	5
5561	1	1	0	0	0	0	0	1	5	2	28	0	1	2	38	1	2	4	3	2	2					3	6	7	1	6	2	5	2	5	1	5	2	2	5	3	5	2	5	4	4	3	3	3	3
5924	2	1	0	0	0	0	0	1	4	2	38	0	2	2	22	2	3	3	3	4	4					6	3	3	2	5	7	7	5	5	5	5	5	5	4	3	4	1	3	4	2	5	5	5	4
5926	2	1	0	0	0	0	0	1	5	2	33	0	1	2	17	3	6	2	3	4	3					5	5	6	2	6	2	6	6	2	4	5	2	2	6	2	6	2	6	4	4	4	4	4	4
6069	1	1	0	0	0	0	0	1	5	2	19	0	1	2	5	4	9	1	2	3	2					6	7	7	1	7	1	6	7	2	6	7	2	6	7	1	6	1	7	5	5	5	4	5	5
6234	1	1	0	0	0	0	0	1	5	2	43	0	2	1	9	3	5	1	2	3	1					6	3	6	1	5	3	5	5	1	3	5	1	5	5	2	5	2	4	3	3	3	4	4	4
6239	1	1	0	0	0	0	0	1	4	2	34	0	1	2	10	3	5	5	5	5	5					1	1	4	1	2	6	7	4	1	1	5	1	4	2	5	1	1	5	4	1	3	2	3	3
6240	1	1	0	0	0	0	0	1	4	2	57	0	4	1	46	3	5	4	4	5	4					6	5	6	1	7	2	7	6	2	5	7	1	3	6	1	7	1	7	5	3	4	3	4	4
6247	2	1	0	0	0	0	0	1	4	2	59	0	4	1	29	1	1	1	2	4	3					7	3	7	1	7	1	7	7	3	6	7	1	1	7	1	6	1	7	5	3	4	4	5	4
6255	1	1	0	0	0	0	0	1	4	2	36	0	2	2	32	1	2	3	2	3	3					4	4	6	1	5	1	6	6	1	6	6	2	5	5	4	3	1	6	3	4	5	5	4	4
6256	1	1	0	0	0	0	0	1	4	2	18	0	1	2	9	3	5	1	1	1	1					7	4	6	2	6	2	6	4	2	6	6	3	2	6	2	6	2	6	4	4	4	4	4	4
6273	1	1	0	0	0	0	0	1	4	2	50	0	3	2	32	1	2	4	4	4	3					7	6	6	1	6	2	6	5	7	5	6	2	5	5	2	7	1	3	4	3	3	3	4	4
6284	1	1	0	0	0	0	0	1	5	2	50	0	3	1	27	2	4	2	2	3	2					7	4	7	1	7	3	7	4	3	5	7	2	5	7	2	4	1	5	4	4	5	5	4	4
6288	1	1	0	0	0	0	0	1	5	2	32	0	1	2	13	2	3	5	3	3	3					4	7	7	1	7	1	7	7	1	5	7	1	1	7	1	4	1	7	5	5	5	5	5	5
6328	2	1	0	0	0	0	0	1	4	2	31	0	1	2	5	4	9	1	1	1	1					5	2	5	5	5	5	3	2	2	2	5	4	4	4	4	2	2	4	3	3	4	3	3	3
6330	1	1	0	0	0	0	0	1	5	2	39	0	2	2	9	3	5	3	3	3	3					6	5	6	2	7	1	4	6	2	5	6	3	2	6	2	7	1	7	5	5	5	4	5	5
6375	2	1	0	0	0	0	0	1	4	2	68	0	5	1	9	3	5	5	5	5	5					6	5	7	1	7	1	6	6	2	6	7	1	3	7	2	6	1	6	5	4	4	4	4	4
6396	2	1	0	0	0	0	0	1	5	2	45	0	3	2	37	4	9	4	2	4	2					5	2	6	1	7	2	6	4	1	5	5	1	5	6	2	4	1	6	5	3	4	3	5	5
6422	1	1	0	0	0	0	0	1	5	2	47	0	3	2	24	3	6	5	1	3	3					6	5	7	1	7	1	6	6	4	6	7	1	3	6	3	6	1	7	4	1	3	3	4	3
6435	1	1	0	0	0	0	0	1	5	2	24	0	1	2	14	2	3	3	2	5	3					7	2	7	3	7	1	6	7	7	7	7	1	6	7	2	6	1	6	3	4	3	2	4	4
6441	3	1	0	0	0	0	0	1	5	2	59	0	4	2	3	4	8	3	5	5	4					4	1	7	1	6	1	7	6	1	5	6	1	3	6	1	6	1	6	5	3	5	3	5	5
6453	1	1	0	0	0	0	0	1	4	2	60	0	4	2	35	2	3	2	2	2	2					6	4	7	1	7	2	7	7	7	7	7	5	5	6	6	7	1	7	5	4	4	4	4	4
6457	1	1	0	0	0	0	0	1	5	2	54	0	3	1	5	4	9	2	2	4	2					7	3	6	3	6	1	6	5	3	5	6	1	2	6	2	6	1	7	4	2	4	2	4	4
6483	2	1	0	0	0	0	0	1	4	2	23	0	1	1	5	4	9	2	2	3	2					6	4	6	1	5	2	7	5	2	5	6	4	5	6	3	4	1	6	4	4	3	4	3	3
6500	1	1	0	0	0	0	0	1	5	2	39	0	2	2	22	2	3	4	3	4	3					7	5	7	1	7	1	6	4	5	6	7	2	5	7	1	6	1	7	5	5	5	5	5	5
6531	1	1	0	0	0	0	0	1	5	2	60	0	4	1	13	2	3	4	3	5	4					7	7	7	1	7	3	5	5	1	5	7	1	5	7	4	5	1	7	3	2	3	3	3	3
6552	2	1	0	0	0	0	0	1	4	2	22	0	1	2	15	2	4	5	2	5	2					5	2	6	1	7	4	7	3	7	5	6	2	4	4	2	6	2	5	4	3	3	3	4	4
6593	2	1	0	0	0	0	0	1	5	2	46	0	3	2	38	1	2	3	3	5	3					5	5	5	1	5	1	6	5	1	3	7	1	3	6	2	6	1	6	5	5	5	5	5	5
6594	1	1	0	0	0	0	0	1	5	2	27	0	1	2	46	3	5	5	3	5	3					7	7	7	1	7	1	7	6	2	4	7	2	2	6	2	5	1	7	5	4	4	4	5	5
6595	1	1	0	0	0	0	0	1	4	2	63	0	4	1	32	1	2	3	2	3	2					7	7	7	1	7	1	7	7	1	5	7	1	2	7	1	7	1	7	5	5	5	5	5	5
6610	1	1	0	0	0	0	0	1	5	2	28	0	1	2	20	3	5	3	3	5	3					4	4	7	1	7	2	7	6	2	7	7	1	2	7	2	6	1	7	5	5	4	4	4	5
6615	1	1	0	0	0	0	0	1	5	2	21	0	1	2	43	3	7	4	3	3	5					7	7	7	1	7	1	7	7	1	7	7	1	1	7	1	7	1	7	5	5	5	5	5	5
6617	1	1	0	0	0	0	0	1	4	2	36	0	2	2	50	2	3	4	3	5	3					6	5	7	1	7	1	7	5	2	5	7	1	2	7	2	6	1	5	5	5	4	4	4	4
6674	2	1	0	0	0	0	0	1	5	2	57	0	4	2	35	2	3	3	3	5	3					7	6	7	1	7	1	7	6	1	7	7	1	1	7	1	7	1	7	5	5	5	5	5	5
6676	2	1	0	0	0	0	0	1	5	2	44	0	2	1	25	2	4	4	3	4	3					7	5	6	1	6	1	7	6	4	4	7	1	1	7	1	6	1	6	5	5	5	4	5	5
6678	2	1	0	0	0	0	0	1	5	2	63	0	4	1	5	4	9	3	2	3	3					6	6	7	1	7	2	7	6	2	5	6	1	2	6	2	7	1	7	5	4	5	5	4	4
6680	2	1	0	0	0	0	0	1	5	2	68	0	5	2	9	3	5	5	4	5	4					7	7	7	1	7	1	7	7	1	6	7	3	1	7	1	7	1	7	5	5	5	5	5	5
6688	2	1	0	0	0	0	0	1	5	2	74	0	5	1	33	3	5	3	3	3	1					7	1	7	1	7	1	7	7	1	7	7	1	2	7	1	7	1	7	5	5	4	4	3	3
6702	3	1	0	0	0	0	0	1	5	2	64	0	4	1	6	4	8	5	3	4	2					6	6	7	1	6	3	6	4	3	5	6	2	4	5	2	4	1	4	4	3	3	2	3	3
6705	1	1	0	0	0	0	0	1	5	2	26	0	1	1	50	2	3	5	5	2	4					7	3	7	1	6	2	7	5	2	5	6	4	5	7	2	6	2	7	5	5	4	5	5	5
6726	2	1	0	0	0	0	0	1	4	2	39	0	2	2	43	3	7	3	3	3	3					7	7	7	1	7	1	7	7	1	7	7	1	1	7	1	7	1	7	5	5	5	5	5	5
6733	1	1	0	0	0	0	0	1	4	2	31	0	1	2	9	3	5	5	3	5	4					4	1	5	4	5	5	5	5	7	3	4	3	7	5	3	4	3	3	3	1	4	4	4	4
6741	1	1	0	0	0	0	0	1	4	2	60	0	4	2	7	1	1	5	3	5	3					5	5	6	1	7	1	7	6	4	5	7	3	5	7	1	7	1	7	5	5	5	5	5	5
6752	2	1	0	0	0	0	0	1	5	2	41	0	2	2	30	1	2	5	2	1	2					7	6	7	1	7	1	7	7	1	7	7	1	2	7	1	7	1	7	5	5	5	5	5	5
6756	2	1	0	0	0	0	0	1	5	2	62	0	4	2	23	2	4	2	2	4	2					7	6	7	1	7	1	7	5	1	6	7	1	2	7	1	6	1	6	5	5	5	4	5	5
6758	2	1	0	0	0	0	0	1	5	2	27	0	1	2	9	3	5	2	3	4	4					7	7	7	1	7	1	7	6	1	7	7	2	5	7	1	6	1	7	5	5	5	5	5	5
6761	2	1	0	0	0	0	0	1	4	2	31	0	1	1	50	2	3	5	3	4	4					7	1	7	2	7	2	5	4	1	2	7	3	5	7	1	4	1	7	5	5	5	4	5	5
6762	2	1	0	0	0	0	0	1	4	2	36	0	2	2	43	3	7	4	3	4	3					6	4	6	2	6	4	7	6	2	6	6	4	4	5	4	4	1	6	3	2	2	4	4	4
6766	2	1	0	0	0	0	0	1	4	2	36	0	2	1	35	2	3	2	3	3	3					7	7	7	1	7	1	7	7	1	7	7	1	1	7	1	7	1	7	5	5	5	5	5	5
6776	2	1	0	0	0	0	0	1	4	2	56	0	4	2	36	3	7	5	5	4	5					7	7	6	1	7	4	7	4	1	4	6	1	4	7	1	4	1	7	3	2	3	3	3	3
6788	1	1	0	0	0	0	0	1	4	2	34	0	1	1	43	3	7	5	4	4	3					7	7	6	1	7	1	7	7	3	6	6	1	1	6	1	7	1	7	1	5	5	3	5	5
6796	2	1	0	0	0	0	0	1	5	2	37	0	2	2	33	3	5	4	3	4	3					4	2	6	5	6	2	5	2	4	1	6	2	6	6	5	2	1	3	4	4	4	3	4	4
6798	1	1	0	0	0	0	0	1	5	2	45	0	3	1	32	1	2	1	5	5	3					7	7	7	1	7	1	7	6	1	6	7	1	4	7	7	6	1	7	5	5	5	3	5	5
6799	2	1	0	0	0	0	0	1	5	2	44	0	2	1	16	2	4	2	4	5	3					6	4	7	1	6	1	7	5	4	4	6	1	5	5	1	5	1	5	5	3	3	3	3	3
6809	1	1	0	0	0	0	0	1	5	2	39	0	2	2	33	3	5	3	2	4	4					4	3	5	2	4	2	3	3	4	1	5	3	4	5	3	4	2	4	5	3	3	3	4	3
6818	1	1	0	0	0	0	0	1	5	2	39	0	2	2	3	4	8	5	5	5	4					7	7	7	1	7	1	7	7	1	7	7	7	5	7	1	7	1	7	5	5	5	5	5	5
6820	2	1	0	0	0	0	0	1	5	2	61	0	4	2	50	2	3	5	3	5	3					7	5	7	1	7	1	7	7	1	6	7	1	2	7	1	7	1	7	3	4	5	5	5	5
6821	1	1	0	0	0	0	0	1	5	2	61	0	4	2	19	1	1	4	1	2	1					7	7	7	1	7	1	7	7	1	7	7	1	1	7	1	7	1	7	5	5	5	5	5	5
6823	1	1	0	0	0	0	0	1	4	2	39	0	2	2	43	3	7	2	3	1	2					6	7	5	1	5	6	7	5	5	6	7	5	5	5	5	7	1	5	2	5	2	1	2	1
6824	1	1	0	0	0	0	0	1	5	2	34	0	1	2	24	3	6	5	5	5	5					5	3	6	1	7	3	7	7	4	6	7	3	3	7	3	7	1	6	4	2	4	2	4	4
6837	1	1	0	0	0	0	0	1	4	2	56	0	4	1	5	4	9	5	2	3	5					6	4	6	3	6	7	5	3	4	6	5	3	4	6	3	3	2	6	3	2	4	3	3	2
6839	1	1	0	0	0	0	0	1	4	2	35	0	2	2	17	3	6	4	4	4	2					7	5	6	2	6	6	7	7	6	3	6	7	5	5	2	6	2	3	4	3	4	3	5	5
6840	2	1	0	0	0	0	0	1	5	2	56	0	4	1	43	3	7	3	3	4	2					7	5	7	1	7	5	7	7	1	4	7	1	6	4	1	4	1	7	5	5	3	3	5	5
6843	3	1	0	0	0	0	0	1	4	2	60	0	4	2	20	3	5	4	1	5	3					7	6	7	1	7	3	6	6	2	7	7	1	5	7	1	7	1	6	4	3	3	3	4	3
6848	3	1	0	0	0	0	0	1	5	2	41	0	2	2	48	3	5	3	4	4	1					1	7	7	1	6	1	7	3	5	4	7	2	3	6	2	5	1	7	4	3	3	3	5	5
6850	1	1	0	0	0	0	0	1	4	2	45	0	3	1	5	4	9	3	3	4	2					5	4	5	3	6	3	5	5	3	6	5	3	5	6	5	5	3	5	3	3	3	3	3	3
6855	2	1	0	0	0	0	0	1	5	2	61	0	4	2	22	2	3	2	1	3	1					7	5	6	1	7	1	6	7	1	6	7	1	4	7	2	7	1	6	5	5	4	4	4	4
6861	2	1	0	0	0	0	0	1	5	2	61	0	4	2	22	2	3	5	3	5	3					6	5	6	1	6	1	6	6	3	5	7	1	2	7	2	7	1	7	4	4	4	3	4	4
6863	2	1	0	0	0	0	0	1	4	2	21	0	1	2	32	1	2	4	3	3	4					6	6	6	3	6	4	6	5	4	4	6	3	4	6	3	5	2	7	5	5	5	5	5	5
6865	1	1	0	0	0	0	0	1	5	2	26	0	1	2	9	3	5	1	1	3	2					6	7	7	1	7	1	7	1	1	7	7	1	3	7	1	7	1	7	5	5	2	1	5	5
6869	1	1	0	0	0	0	0	1	5	2	21	0	1	2	9	3	5	2	3	5	2					6	7	7	1	6	2	7	5	2	5	7	2	4	7	2	5	1	7	4	4	4	4	4	4
6875	2	1	0	0	0	0	0	1	4	2	49	0	3	1	22	2	3	3	2	3	2					7	6	7	1	7	1	7	1	4	7	7	1	2	7	1	6	1	6	5	4	5	5	5	5
6882	2	1	0	0	0	0	0	1	5	2	48	0	3	1	33	3	5	3	4	4	2					4	6	7	1	7	1	4	6	1	2	7	3	3	6	2	4	1	6	5	5	5	5	5	5
6886	2	1	0	0	0	0	0	1	5	2	23	0	1	2	3	4	8	4	2	4	2					7	3	7	1	7	1	5	7	1	5	7	1	5	7	1	7	1	6	5	5	5	5	5	5
6893	2	1	0	0	0	0	0	1	5	2	40	0	2	2	10	3	5	1	4	4	3					7	7	7	1	7	1	7	6	3	5	7	1	3	7	1	7	1	7	5	4	5	5	5	4
6895	2	1	0	0	0	0	0	1	4	2	51	0	3	1	38	1	2	5	4	5	5					6	6	7	4	4	6	6	7	6	6	7	5	5	6	6	6	2	7	2	2	4	3	2	1
6898	2	1	0	0	0	0	0	1	4	2	27	0	1	2	38	1	2	4	3	4	3					5	4	6	3	5	4	6	6	4	3	6	2	4	6	3	5	1	5	4	4	5	4	4	4
6902	3	1	0	0	0	0	0	1	4	2	61	0	4	2	20	3	5	1	1	1	2					7	5	6	1	7	1	7	7	3	5	7	1	6	7	3	7	1	7	4	4	4	4	4	4
6905	1	1	0	0	0	0	0	1	5	2	50	0	3	2	22	2	3	3	1	2	2					7	6	7	1	7	1	7	7	2	5	7	2	3	7	1	7	1	7	5	5	5	5	5	5
6913	2	1	0	0	0	0	0	1	5	2	57	0	4	2	9	3	5	3	4	4	3					5	5	7	2	6	2	6	5	4	3	5	2	5	6	3	6	2	5	4	4	3	3	3	3
6922	1	1	0	0	0	0	0	1	5	2	63	0	4	2	21	1	1	5	3	4	3					7	6	7	1	7	1	7	7	2	3	7	1	2	7	1	7	1	7	4	4	4	4	4	4
6933	1	1	0	0	0	0	0	1	5	2	36	0	2	2	22	2	3	3	3	5	5					7	1	7	1	7	1	7	7	1	6	7	1	5	7	2	7	1	7	5	5	5	5	5	5
6941	2	1	0	0	0	0	0	1	5	2	61	0	4	1	24	3	6	1	1	1	1					7	7	7	1	7	1	4	7	1	7	7	1	1	7	1	7	1	7	5	5	5	5	5	5
6948	1	1	0	0	0	0	0	1	4	2	48	0	3	2	37	4	9	3	3	5	3					4	3	6	3	5	5	6	6	3	5	5	2	2	3	3	5	1	3	3	3	4	3	4	4
6952	2	1	0	0	0	0	0	1	4	2	19	0	1	2	37	4	9	5	5	5	4					6	4	7	1	6	3	5	5	1	4	6	3	5	5	2	4	1	6	5	4	5	4	5	5
6960	2	1	0	0	0	0	0	1	4	2	39	0	2	2	38	1	2	3	2	3	2					6	4	7	3	7	3	6	6	4	5	7	2	5	7	2	5	1	6	4	4	5	5	5	5
6962	1	1	0	0	0	0	0	1	5	2	38	0	2	2	32	1	2	5	2	3	2					4	6	7	1	7	1	7	4	1	7	7	1	5	7	3	7	1	7	5	3	5	3	5	5
6983	2	1	0	0	0	0	0	1	5	2	52	0	3	2	32	1	2	4	3	5	4					7	7	7	1	7	2	7	5	1	5	7	1	7	7	2	6	1	7	5	5	4	4	5	5
6984	1	1	0	0	0	0	0	1	5	2	60	0	4	2	14	2	3	5	3	5	3					6	2	7	1	7	1	7	7	5	7	7	1	4	7	1	7	1	1	5	5	3	3	3	3
6996	1	1	0	0	0	0	0	1	4	2	62	0	4	1	19	1	1	5	3	5	4					7	7	7	1	7	1	7	7	1	5	7	1	2	7	1	7	1	7	5	5	5	5	5	5
7001	1	1	0	0	0	0	0	1	5	2	50	0	3	2	5	4	9	5	2	4	2					7	7	7	1	7	3	7	3	1	7	7	1	5	7	1	4	1	7	5	5	5	5	5	5
7002	2	1	0	0	0	0	0	1	4	2	56	0	4	2	17	3	6	5	5	5	4					7	4	7	1	7	1	1	4	4	6	7	1	1	7	1	1	1	7	5	5	5	5	5	5
7019	1	1	0	0	0	0	0	1	4	2	42	0	2	2	22	2	3	3	3	2	3					6	4	6	1	6	1	5	5	2	5	7	1	2	6	2	5	1	7	5	5	5	4	5	5
7023	1	1	0	0	0	0	0	1	5	2		1	8	2	46	3	5	1	3	3	1					7	4	6	4	7	1	7	7	1	7	7	2	1	7	1	6	1	3	5	5	5	5	5	5
7024	1	1	0	0	0	0	0	1	5	2	41	0	2	1	32	1	2	3	4	5	3					6	4	7	2	6	3	6	4	4	6	6	1	6	6	2	6	1	4	4	2	2	2	4	4
7032	2	1	0	0	0	0	0	1	4	2	33	0	1	1	5	4	9	3	2	2	2					3	3	7	1	7	1	6	6	1	4	7	2	5	5	5	5	1	5	3	3	3	3	3	4
7035	1	1	0	0	0	0	0	1	5	2	32	0	1	2	32	1	2	1	4	3	4					7	5	7	3	7	1	7	7	4	7	7	5	7	7	4	7	1	7	4	4	5	5	5	5
7041	1	1	0	0	0	0	0	1	5	2	32	0	1	2	7	1	1	3	1	3	1					6	5	6	2	6	1	7	5	2	5	6	1	5	6	2	6	1	7	5	5	5	4	5	5
7045	1	1	0	0	0	0	0	1	5	2	22	0	1	2	31	4	8	5	4	5	4					6	7	7	1	7	1	7	5	2	6	7	1	5	7	2	7	1	7	5	5	5	5	5	5
7056	2	1	0	0	0	0	0	1	5	2	52	0	3	2	18	3	7	5	2	4	4					5	6	7	1	7	1	7	4	2	3	7	1	1	7	1	6	1	7	3	3	5	5	5	5
7059	2	1	0	0	0	0	0	1	4	2	57	0	4	2	38	1	2	4	3	4	3					6	4	6	3	6	1	7	7	4	3	6	3	5	7	3	5	1	6	4	4	4	4	4	4
7065	1	1	0	0	0	0	0	1	4	2	43	0	2	2	14	2	3	4	3	4	3					6	3	5	1	7	1	7	7	4	5	7	2	2	6	4	7	1	7	4	3	4	4	3	3
7068	1	1	0	0	0	0	0	1	4	2	31	0	1	1	25	2	4	4	3	5	3					5	4	6	2	6	2	5	5	4	2	5	2	3	5	3	4	2	5	5	4	3	3	5	4
7087	1	1	0	0	0	0	0	1	5	2	20	0	1	2	22	2	3	2	3	5	2					5	6	6	1	7	1	6	5	3	3	5	4	3	5	3	5	2	7	5	2	2	2	5	5
7096	1	1	0	0	0	0	0	1	5	2	41	0	2	2	42	3	6	4	2	2	3					7	7	7	1	7	2	7	7	4	6	7	1	3	7	1	7	1	6	3	4	5	5	5	5
7104	1	1	0	0	0	0	0	1	5	2	36	0	2	2	46	3	5	1	3	4	2					7	6	7	1	7	1	7	6	4	4	7	1	3	7	1	7	1	7	5	4	4	4	4	4
7106	1	1	0	0	0	0	0	1	5	2	58	0	4	2	43	3	7	5	2	3	2					6	7	7	1	7	1	7	7	1	6	7	1	6	7	2	7	1	6	5	5	5	5	5	5
7110	2	1	0	0	0	0	0	1	5	2	24	0	1	1	43	3	7	1	2	3	2					7	4	7	2	7	1	7	4	2	1	7	1	1	7	2	4	1	5	5	5	5	5	5	5
7122	1	1	0	0	0	0	0	1	4	2	35	0	2	2	44	4	8	3	2	4	2					7	5	6	6	5	7	7	6	5	5	7	6	5	6	5	6	1	7	4	3	4	2	4	4
7139	1	1	0	0	0	0	0	1	5	2	23	0	1	2	35	2	3	2	4	4	2					4	6	7	3	7	3	7	7	3	6	7	2	4	6	3	4	2	6	5	5	5	5	5	5
7156	1	1	0	0	0	0	0	1	4	2	42	0	2	2	14	2	3	5	4	5	5					3	5	7	4	7	1	7	7	1	4	7	1	4	7	3	7	1	7	1	3	4	4	4	4
7171	2	1	0	0	0	0	0	1	4	2	59	0	4	1	13	2	3	5	5	4	5					6	4	5	3	6	1	4	4	1	3	6	2	5	5	4	4	1	7	5	5	2	2	5	5
7198	2	1	0	0	0	0	0	1	4	2	55	0	4	2	43	3	7	2	2	2	2					7	5	4	3	5	4	4	6	3	6	6	3	3	4	3	6	3	5	3	3	3	3	3	3
7213	2	1	0	0	0	0	0	1	5	2	62	0	4	2	22	2	3	3	2	2	2					7	1	7	1	7	6	7	6	5	6	7	2	5	6	1	5	1	6	5	3	2	1	5	5
7215	1	1	0	0	0	0	0	1	5	2	41	0	2	2	37	4	9	4	4	4	3					7	7	7	1	7	1	7	6	2	6	7	1	5	7	4	7	1	6	5	4	4	4	4	4
7219	1	1	0	0	0	0	0	1	5	2	43	0	2	1	5	4	9	5	3	5	4					7	5	7	1	6	5	7	7	4	5	6	5	2	5	2	6	1	2	5	4	5	5	5	4
7221	1	1	0	0	0	0	0	1	4	2	30	0	1	2	50	2	3	3	2	3	3					6	5	5	1	5	3	5	5	2	4	5	2	4	5	2	3	1	5	4	3	4	4	5	4
7237	1	1	0	0	0	0	0	1	5	2	28	0	1	1	33	3	5	3	2	4	3					7	4	5	1	7	1	7	7	4	7	7	1	1	7	2	7	1	5	5	5	5	5	5	5
7252	2	1	0	0	0	0	0	1	5	2	33	0	1	1	20	3	5	5	4	5	4					6	7	7	2	7	2	6	6	4	5	7	1	5	6	2	6	1	7	5	4	4	4	5	4
7262	1	1	0	0	0	0	0	1	4	2	36	0	2	2	35	2	3	3	4	5	4					7	4	6	3	6	2	6	6	1	6	6	2	4	5	2	7	1	6	5	5	4	4	4	4
7264	1	1	0	0	0	0	0	1	5	2	33	0	1	2	42	3	6	5	2	5	3					6	5	7	1	7	1	7	6	2	4	7	1	2	7	1	7	1	7	5	4	4	4	5	5
7265	1	1	0	0	0	0	0	1	4	2	52	0	3	1	5	4	9	3	3	3	2					7	2	6	1	7	4	7	5	1	6	7	1	3	7	1	5	1	7	5	5	4	4	4	4
7269	3	1	0	0	0	0	0	1	4	2	36	0	2	2	43	3	7	4	3	3	4					5	3	5	3	5	3	5	4	6	5	5	3	3	5	3	6	2	7	4	4	4	3	4	4
7270	1	1	0	0	0	0	0	1	5	2	36	0	2	2	46	3	5	1	2	4	3					7	6	5	4	3	2	1	7	6	5	4	3	2	1	7	6	5	4	1	2	3	4	5	1
7290	1	1	0	0	0	0	0	1	5	2	35	0	2	1	10	3	5	1	2	2	3					3	3	6	1	6	2	6	4	5	2	7	2	3	7	2	5	1	7	5	5	4	4	2	2
7298	1	1	0	0	0	0	0	1	5	2	52	0	3	2	28	4	8	5	4	4	5					7	6	7	1	7	3	7	6	4	5	6	1	5	7	2	6	1	7	4	3	3	3	3	3
7319	2	1	0	0	0	0	0	1	4	2	31	0	1	2	47	4	9	3	2	4	3					6	6	6	1	6	1	5	5	1	7	7	1	5	7	2	7	1	7	5	4	4	4	4	4
7322	2	1	0	0	0	0	0	1	4	2	40	0	2	1	9	3	5	4	3	5	3					7	6	6	1	7	1	7	7	2	7	7	1	2	7	2	6	1	7	5	5	5	5	5	5
7336	2	1	0	0	0	0	0	1	4	2	51	0	3	2	40	3	5	4	2	4	4					6	7	7	1	7	1	7	7	2	5	7	1	3	7	1	7	1	7	5	4	4	4	5	5
7345	1	1	0	0	0	0	0	1	5	2	19	0	1	2	50	2	3	3	3	5	3					4	4	5	3	6	2	5	4	2	5	6	3	3	5	2	4	2	7	4	4	4	4	4	4
7389	1	1	0	0	0	0	0	1	4	2	49	0	3	1	16	2	4	4	2	3	3					4	5	6	1	5	1	5	6	5	5	7	1	4	7	4	7	1	7	5	5	4	4	5	4
7411	1	1	0	0	0	0	0	1	5	2	33	0	1	2	46	3	5	5	2	3	2					7	4	7	1	7	2	7	5	1	4	7	1	2	7	1	7	1	7	5	5	5	5	5	5
7419	1	1	0	0	0	0	0	1	5	2	25	0	1	2	15	2	4	4	2	3	2					6	7	7	1	7	1	6	5	4	5	6	1	5	7	1	7	1	7	5	5	4	4	5	5
7423	1	1	0	0	0	0	0	1	4	2	34	0	1	2	6	4	8	1	3	3	4					7	4	6	2	7	5	6	6	4	6	6	5	5	5	4	4	2	6	4	2	3	4	4	4
7428	2	1	0	0	0	0	0	1	4	2	53	0	3	2	23	2	4	5	4	4	3					7	5	6	2	6	2	7	6	5	7	7	1	5	6	2	5	1	6	4	4	4	4	5	5
7437	2	1	0	0	0	0	0	1	4	2	50	0	3	2	9	3	5	4	5	5	5					4	4	4	4	4	4	4	4	4	5	7	1	4	7	2	6	1	7	4	4	4	4	4	4
7440	1	1	0	0	0	0	0	1	4	2	36	0	2	1	13	2	3	1	3	2	5					6	4	7	2	5	2	7	5	4	2	6	5	7	2	4	5	4	3	2	3	1	1	4	2
7447	1	1	0	0	0	0	0	1	5	2	27	0	1	2	6	4	8	5	5	5	3					4	6	7	1	7	1	5	5	1	5	7	1	2	7	1	5	1	7	5	5	5	5	5	5
7457	1	1	0	0	0	0	0	1	5	2	41	0	2	2	6	4	8	2	3	3	2					6	7	7	1	7	1	6	7	2	6	7	2	5	7	2	7	1	7	5	4	4	4	5	5
7461	2	1	0	0	0	0	0	1	5	2	24	0	1	2	12	4	8	4	4	5	4					5	1	7	5	6	2	6	6	5	6	5	2	6	7	2	4	1	6	1	4	4	2	5	5
7465	2	1	0	0	0	0	0	1	5	2	25	0	1	1	44	4	8	3	2	4	3					7	4	7	1	7	2	7	4	2	7	7	1	2	7	2	4	1	6	2	4	4	3	4	4
7486	2	1	0	0	0	0	0	1	4	2	48	0	3	2	46	3	5	5	3	4	3					5	6	6	2	7	1	7	6	3	4	7	2	6	7	3	6	1	7	5	4	4	4	5	4
7499	1	1	0	0	0	0	0	1	5	2	45	0	3	2	43	3	7	3	4	4	4					6	4	7	1	7	2	6	6	4	6	7	2	4	7	2	6	1	6	4	3	4	4	4	4
7501	1	1	0	0	0	0	0	1	5	2	50	0	3	1	15	2	4	2	3	4	3					7	4	7	1	7	1	7	7	1	7	7	2	2	7	1	4	1	7	5	5	5	5	5	5
7532	2	1	0	0	0	0	0	1	4	2	27	0	1	1	1	3	6	4	5	5	4					7	7	6	3	7	4	6	5	4	4	6	4	5	6	5	4	1	6	5	5	5	4	5	5
7547	1	1	0	0	0	0	0	1	4	2	18	0	1	1	43	3	7	5	5	3	4					7	5	6	1	6	3	5	4	4	2	6	4	6	6	3	4	2	7	4	3	4	4	5	5
7563	1	1	0	0	0	0	0	1	4	2	52	0	3	2	17	3	6	3	3	5	1					7	4	4	4	4	4	4	4	4	4	4	4	4	4	4	4	1	7	5	5	5	5	5	5
7716	1	1	0	0	0	0	0	1	4	2	27	0	1	1	40	3	5	5	2	4	3					7	5	7	3	7	4	6	5	4	6	7	2	5	7	3	5	1	6	5	4	4	4	5	5
7767	2	1	0	0	0	0	0	1	5	2	28	0	1	1	3	4	8	5	4	5	4					7	6	7	1	6	4	7	7	2	6	7	2	6	7	1	7	1	7	5	5	5	3	5	5
7818	1	1	0	0	0	0	0	1	5	2	39	0	2	1	36	3	7	2	2	3	4					6	2	7	1	7	1	7	6	1	2	7	1	3	7	1	6	1	7	5	5	3	3	3	3
7934	2	1	0	0	0	0	0	1	5	2	31	0	1	1	22	2	3	5	3	4	3					6	6	7	2	7	1	5	7	3	3	7	2	4	6	2	5	1	7	5	5	5	5	5	5
7954	2	1	0	0	0	0	0	1	4	2	40	0	2	1	13	2	3	3	3	4	3					7	5	7	2	7	1	6	6	2	3	7	1	2	7	2	4	1	6	4	2	3	3	4	4
7962	1	1	0	0	0	0	0	1	5	2	22	0	1	1	11	4	9	3	2	2	2					7	6	7	1	7	1	7	7	1	7	7	1	1	7	1	6	1	7	5	5	5	5	5	5
7998	2	1	0	0	0	0	0	1	5	2	45	0	3	1	15	2	4	5	5	5	5					7	3	7	1	7	1	7	7	4	7	7	1	4	7	1	7	1	7	3	3	5	5	5	5
8037	1	1	0	0	0	0	0	1	4	2	50	0	3	1	46	3	5	3	3	5	3					5	2	6	2	7	1	7	7	2	6	6	1	2	7	1	7	1	7	5	4	4	4	4	3
8126	2	1	0	0	0	0	0	1	4	2	31	0	1	1	5	4	9	3	5	5	4					5	4	6	3	7	2	5	6	2	4	4	2	5	5	3	4	1	7	3	4	4	5	4	3
8176	2	1	0	0	0	0	0	1	5	2	52	0	3	1	43	3	7	5	5	5	4					5	1	7	1	7	1	7	5	1	6	7	1	1	7	1	6	1	6	5	5	5	5	5	5
8316	2	1	0	0	0	0	0	1	4	2	33	0	1	1	10	3	5	5	5	5	5					4	4	6	1	6	2	6	4	4	4	5	4	2	4	4	4	1	4	4	4	4	4	4	4
8405	2	1	0	0	0	0	0	1	5	2	51	0	3	1	3	4	8	5	5	5	5					6	7	7	1	7	1	7	6	1	4	6	1	3	7	1	7	1	7	3	5	5	5	5	5
8426	1	1	0	0	0	0	0	1	5	2	33	0	1	1	14	2	3	3	3	3	2					5	4	7	1	7	3	7	3	2	3	7	1	4	7	1	4	1	7	5	4	4	4	4	4
8428	2	1	0	0	0	0	0	1	4	2	20	0	1	1	33	3	5	4	3	5	5					4	3	6	1	6	5	7	4	2	3	7	1	5	7	5	6	1	6	3	2	3	3	2	2
8430	2	1	0	0	0	0	0	1	5	2	46	0	3	1	3	4	8	3	3	4	3					5	6	7	1	4	1	6	5	1	2	7	1	4	6	1	7	1	7	5	5	5	5	5	5
8432	1	1	0	0	0	0	0	1	5	2	42	0	2	1	5	4	9	1	2	2	2					6	6	6	1	7	1	7	7	2	2	7	1	4	7	1	6	1	7	4	4	4	5	5	4
8433	2	1	0	0	0	0	0	1	4	2	44	0	2	1	37	4	9	4	3	3	3					5	5	6	3	7	6	7	4	4	3	7	2	4	7	3	4	1	3	4	3	3	3	3	3
8439	2	1	0	0	0	0	0	1	4	2	50	0	3	1	37	4	9	4	2	3	2					6	3	6	1	6	1	6	6	4	3	6	1	4	6	2	2	1	5	5	4	4	4	4	3
8445	1	1	0	0	0	0	0	1	5	2	35	0	2	1	46	3	5	3	3	3	4					7	6	7	1	7	1	7	7	7	7	7	1	1	7	1	6	1	7	5	5	5	5	4	4
8448	2	1	0	0	0	0	0	1	5	2	40	0	2	1	36	3	7	5	4	4	3					6	2	7	1	6	1	4	5	1	6	5	1	4	6	2	4	1	7	5	5	5	5	5	5
8466	2	1	0	0	0	0	0	1	4	2	34	0	1	1	5	4	9	4	4	4	4					7	3	7	2	2	2	7	7	3	5	6	1	2	6	2	7	1	7	4	3	3	3	2	2
8482	2	1	0	0	0	0	0	1	4	2	47	0	3	1	17	3	6	3	2	3	3					5	6	5	1	6	2	6	7	2	4	6	1	3	5	3	7	1	7	2	3	4	4	4	4
8496	2	1	0	0	0	0	0	1	4	2	26	0	1	1	13	2	3	3	4	4	3					5	3	5	1	4	3	6	5	2	4	6	2	5	5	3	4	1	6	2	5	4	3	4	3
8498	2	1	0	0	0	0	0	1	5	2	51	0	3	1	24	3	6	4	2	5	3					7	5	7	1	7	1	7	7	1	3	7	1	3	7	1	7	1	7	5	5	5	5	5	5
8510	2	1	0	0	0	0	0	1	4	2	30	0	1	1	46	3	5	3	2	5	4					6	4	7	1	7	2	6	7	4	7	7	2	5	6	6	5	1	7	4	3	5	4	4	4
8514	2	1	0	0	0	0	0	1	4	2	54	0	3	1	22	2	3	5	4	3	4					5	5	6	2	6	2	7	6	2	5	7	2	5	6	2	6	1	6	4	2	3	3	4	4
8524	2	1	0	0	0	0	0	1	4	2	54	0	3	1	14	2	3	3	4	4	3					5	4	5	2	6	2	7	7	4	5	7	1	1	7	1	6	1	7	5	3	4	5	5	5
8537	1	1	0	0	0	0	0	1	5	2	33	0	1	1	6	4	8	2	3	5	4					6	5	7	1	6	1	6	5	2	6	7	1	3	7	2	4	1	6	5	5	4	4	5	5
8539	2	1	0	0	0	0	0	1	5	2	53	0	3	1	35	2	3	5	3	2	3					4	1	7	4	6	4	1	1	4	4	6	2	3	6	3	1	1	5	5	3	5	5	3	3
8540	1	1	0	0	0	0	0	1	5	2	19	0	1	1	17	3	6	5	2	3	4					7	7	7	1	7	1	7	7	1	7	7	1	7	7	1	7	1	7	5	5	5	1	5	5
8564	2	1	0	0	0	0	0	1	4	2	48	0	3	1	5	4	9	4	4	5	4					7	5	6	1	6	1	7	7	1	7	7	1	1	7	1	7	1	7	5	4	4	4	5	4
8574	2	1	0	0	0	0	0	1	5	2	44	0	2	1	10	3	5	5	5	5	4					7	4	7	1	7	1	7	6	3	5	7	1	2	7	1	5	1	6	5	5	5	5	5	5
8579	2	1	0	0	0	0	0	1	4	2	37	0	2	1	13	2	3	3	3	4	3					7	3	6	2	7	3	7	7	2	6	7	1	4	6	2	6	1	7	5	5	5	5	5	5
8582	2	1	0	0	0	0	0	1	5	2	27	0	1	1	23	2	4	5	3	5	4					7	7	7	1	7	1	7	3	1	5	7	1	1	7	2	2	1	5	5	3	5	4	4	4
8586	2	1	0	0	0	0	0	1	4	2	43	0	2	1	43	3	7	1	2	1	2					6	6	5	5	5	6	5	5	5	6	6	6	6	5	5	6	6	5	2	1	1	2	2	2
8596	2	1	0	0	0	0	0	1	4	2	44	0	2	1	35	2	3	4	4	4	2					7	5	7	1	7	1	7	7	7	7	7	1	2	7	1	7	1	6	5	5	5	5	5	5
8598	2	1	0	0	0	0	0	1	5	2	54	0	3	1	43	3	7	4	3	3	2					7	7	7	1	6	1	6	7	1	7	7	1	5	7	1	6	1	7	4	4	5	5	5	5
8599	2	1	0	0	0	0	0	1	4	2	29	0	1	1	13	2	3	3	2	2	2					7	6	6	1	6	4	6	6	5	3	7	2	4	6	2	2	2	7	3	3	3	3	3	3
8604	2	1	0	0	0	0	0	1	5	2	53	0	3	1	35	2	3	4	4	4	1					5	1	7	1	7	3	5	5	5	1	6	1	5	6	6	6	1	5	4	4	4	3	2	2
8613	2	1	0	0	0	0	0	1	4	2	18	0	1	1	13	2	3	4	1	4	3					7	4	7	2	7	3	6	5	2	5	7	2	5	7	2	4	1	7	5	4	4	4	5	4
8616	1	1	0	0	0	0	0	1	5	2	36	0	2	1	43	3	7	3	3	5	4					5	3	7	1	7	2	6	6	1	5	6	1	5	7	1	6	1	6	5	5	5	4	5	5
8620	2	1	0	0	0	0	0	1	4	2	29	0	1	1	20	3	5	4	3	4	2					5	5	6	1	7	1	6	6	3	3	7	1	5	7	1	7	1	7	5	4	3	2	4	4
8625	2	1	0	0	0	0	0	1	5	2	45	0	3	1	35	2	3	5	3	5	2					7	7	7	1	7	1	7	7	2	6	7	1	2	7	1	7	1	7	5	5	5	5	5	5
8626	2	1	0	0	0	0	0	1	4	2	27	0	1	1	47	4	9	3	2	3	2					6	4	4	4	4	4	4	4	4	4	4	4	6	4	4	4	4	4	3	3	3	3	3	3
8630	2	1	0	0	0	0	0	1	5	2	49	0	3	1	5	4	9	5	3	4	2					6	5	7	1	7	1	7	6	1	6	7	1	4	7	1	7	1	7	5	5	5	5	5	4
8631	2	1	0	0	0	0	0	1	4	2	47	0	3	1	13	2	3	3	3	3	3					6	4	5	3	5	4	5	5	2	5	5	3	5	5	3	5	4	4	3	2	3	2	3	3
8639	1	1	0	0	0	0	0	1	5	2	38	0	2	1	13	2	3	5	5	5	5					7	7	7	7	7	7	7	7	7	7	7	7	7	7	7	7	7	7	1	1	1	1	1	1
8654	2	1	0	0	0	0	0	1	4	2	43	0	2	1	35	2	3	3	4	3	3					6	7	7	1	7	1	7	6	4	6	7	2	5	5	6	4	1	7	4	3	3	4	4	3
8660	2	1	0	0	0	0	0	1	4	2	41	0	2	1	13	2	3	4	3	5	3					6	2	6	1	7	1	7	7	1	2	7	1	3	7	2	4	1	7	5	5	5	5	5	5
8664	2	1	0	0	0	0	0	1	5	2	36	0	2	1	43	3	7	4	4	5	2					6	3	7	1	7	1	6	6	1	4	6	4	5	6	1	4	1	6	5	5	5	4	5	5
8678	2	1	0	0	0	0	0	1	4	2	53	0	3	1	43	3	7	4	3	4	3					5	6	6	1	7	1	7	7	3	5	7	1	2	7	1	6	1	6	5	3	5	5	5	4
8682	1	1	0	0	0	0	0	1	4	2	43	0	2	1	5	4	9	4	2	4	3					7	5	6	1	7	2	6	3	2	7	7	2	5	6	3	5	1	6	4	2	4	4	4	4
8684	1	1	0	0	0	0	0	1	5	2	51	0	3	1	9	3	5	3	4	5	4					7	7	7	1	7	1	7	6	1	6	7	1	1	7	1	6	1	7	5	5	5	5	5	5
8698	1	1	0	0	0	0	0	1	5	2	23	0	1	1	46	3	5	1	5	5	1					7	7	7	3	7	3	7	7	2	7	7	2	3	7	7	6	1	7	5	3	3	3	4	4
8706	2	1	0	0	0	0	0	1	5	2	39	0	2	1	4	3	7	2	4	4	5					7	6	7	1	7	4	7	7	4	6	7	2	5	6	1	7	1	6	5	4	3	5	5	5
8713	2	1	0	0	0	0	0	1	4	2	40	0	2	1	5	4	9	5	4	5	5					7	6	6	1	6	2	5	5	2	5	5	2	2	6	2	5	1	5	4	4	4	4	4	4
8737	2	1	0	0	0	0	0	1	5	2	22	0	1	1	43	3	7	5	5	5	5					5	3	7	1	7	1	6	5	1	4	7	1	2	7	1	5	1	5	5	4	4	4	5	5
8745	1	1	0	0	0	0	0	1	4	2	34	0	1	1	5	4	9	3	3	5	4					5	6	7	1	7	2	6	5	2	5	7	2	3	7	2	6	1	5	5	4	3	4	5	4
8749	2	1	0	0	0	0	0	1	4	2	38	0	2	1	5	4	9	5	5	5	5					4	4	5	3	5	2	5	5	4	5	5	5	5	5	5	4	3	5	4	3	4	4	4	4
8764	2	1	0	0	0	0	0	1	5	2	25	0	1	1	5	4	9	4	2	5	3					6	4	7	1	7	1	7	5	3	5	7	1	5	7	1	6	1	7	4	3	5	5	5	5
8766	1	1	0	0	0	0	0	1	4	2	31	0	1	1	47	4	9	3	5	4	3					6	4	6	1	6	3	7	5	1	6	7	1	5	4	2	4	1	6	2	3	5	2	2	2
8777	2	1	0	0	0	0	0	1	5	2	40	0	2	1	46	3	5	5	4	5	4					7	4	7	2	7	1	7	4	1	7	7	1	5	7	1	4	1	7	1	4	5	4	5	5
8799	2	1	0	0	0	0	0	1	5	2	53	0	3	1	1	3	6	4	3	4	3					6	7	7	1	6	2	6	5	4	5	7	2	3	6	1	5	1	7	5	3	4	4	4	3
8801	1	1	0	0	0	0	0	1	4	2	21	0	1	1	51	4	8	3	3	4	3					6	1	5	5	5	3	5	5	4	6	5	2	6	6	3	4	3	3	4	2	4	1	4	4
8803	2	1	0	0	0	0	0	1	4	2	35	0	2	1	17	3	6	5	4	5	4					5	5	5	6	5	5	5	6	4	5	6	5	6	5	5	5	2	5	3	4	3	3	3	3
8822	2	1	0	0	0	0	0	1	5	2	20	0	1	1	5	4	9	3	4	5	1					6	4	4	5	4	3	5	4	3	5	5	3	3	4	5	4	3	6	2	3	4	2	4	2
8829	2	1	0	0	0	0	0	1	5	2	21	0	1	1	11	4	9	3	3	5	3					7	7	7	1	7	1	7	7	4	7	7	2	3	7	1	7	1	7	5	5	5	3	5	5
8833	2	1	0	0	0	0	0	1	4	2	18	0	1	1	43	3	7	4	4	4	4					6	6	6	3	6	4	6	6	6	5	6	4	5	6	3	5	3	4	4	4	4	4	4	4
8836	2	1	0	0	0	0	0	1	5	2	41	0	2	1	34	2	4	2	3	3	3					7	7	7	1	7	4	7	7	4	7	7	4	3	7	1	7	1	7	3	3	5	1	5	5
8842	2	1	0	0	0	0	0	1	4	2	35	0	2	1	22	2	3	3	2	4	2					7	3	6	1	5	4	7	5	6	7	7	5	3	5	3	6	1	7	5	5	4	5	4	5
8845	2	1	0	0	0	0	0	1	5	2	37	0	2	1	22	2	3	3	4	5	4					7	5	7	3	7	3	6	5	3	7	7	2	6	7	5	5	1	7	5	2	2	1	2	4
8846	2	1	0	0	0	0	0	1	4	2	50	0	3	2	43	3	7	3	3	3	3					6	2	5	1	5	2	5	5	4	5	5	1	2	5	2	5	1	3	4	4	4	4	4	4
8850	1	1	0	0	0	0	0	1	5	2	51	0	3	1	25	2	4	2	4	5	3					2	1	7	3	7	2	7	7	7	6	7	3	6	6	4	4	1	6	5	4	3	3	3	3
8855	1	1	0	0	0	0	0	1	5	2	22	0	1	1	50	2	3	5	5	5	4					7	7	7	1	7	1	7	7	2	6	7	1	2	7	1	7	1	7	5	5	5	5	5	5
8862	1	1	0	0	0	0	0	1	4	2	28	0	1	1	22	2	3	1	4	4	1					7	7	7	1	7	2	7	7	1	7	7	1	1	7	1	7	1	7	5	5	5	5	5	5
8863	2	1	0	0	0	0	0	1	4	2	22	0	1	1	50	2	3	1	1	4	1					7	7	7	4	7	2	6	4	6	5	7	3	3	7	2	7	1	7	5	5	5	5	5	5
8864	1	1	0	0	0	0	0	1	4	2	36	0	2	1	6	4	8	1	1	4	1					7	5	7	2	7	2	7	5	4	5	6	1	2	7	2	6	1	7	5	5	4	4	4	4
8868	1	1	0	0	0	0	0	1	4	2	21	0	1	4	5	4	9	2	4	5	3					4	6	6	4	6	2	6	6	4	6	7	2	4	6	4	6	1	7	3	4	5	5	5	5
8871	1	1	0	0	0	0	0	1	4	2	37	0	2	1	3	4	8	3	2	5	3					6	5	5	2	5	2	6	5	1	4	5	1	5	5	3	5	1	6	4	5	5	5	5	5
8873	1	1	0	0	0	0	0	1	4	2	19	0	1	1	33	3	5	3	2	4	4					5	3	6	2	5	4	7	4	4	5	5	2	3	5	3	4	1	5	3	2	4	3	5	4
8877	1	1	0	0	0	0	0	1	5	2	30	0	1	1	5	4	9	3	2	5	3					5	5	6	1	7	2	7	7	2	6	7	6	1	7	1	7	1	6	5	5	5	5	5	5
8879	2	1	0	0	0	0	0	1	5	2	50	0	3	1	5	4	9	4	5	5	4					7	7	7	2	7	1	7	4	2	6	7	2	2	7	1	7	1	7	5	5	5	5	5	5
8881	2	1	0	0	0	0	0	1	5	2	49	0	3	2	42	3	6	3	2	4	3					6	4	6	3	6	1	6	6	6	6	6	1	5	6	3	6	1	6	4	4	4	3	5	5
8895	2	1	0	0	0	0	0	1	4	2	64	0	4	1	38	1	2	5	4	5	3					6	5	5	3	6	3	5	5	7	5	6	3	5	5	3	5	2	6	3	1	2	2	2	2
8907	2	1	0	0	0	0	0	1	4	2	71	0	5	1	35	2	3	4	4	4	5					7	5	7	1	7	1	7	5	2	5	7	1	5	7	2	6	1	6	4	3	4	3	4	4
8908	2	1	0	0	0	0	0	1	5	2	54	0	3	1	33	3	5	5	5	5	5					7	1	6	1	6	2	6	1	4	5	7	1	4	7	1	4	1	6	5	3	3	3	4	3
8912	2	1	0	0	0	0	0	1	5	2	70	0	5	1	5	4	9	4	5	5	5					7	6	7	1	7	1	6	6	3	6	7	1	5	6	2	5	1	5	4	3	4	2	4	4
8943	2	1	0	0	0	0	0	1	5	2	67	0	5	1	33	3	5	5	3	4	4					7	3	7	1	7	2	7	7	1	6	7	1	1	7	1	5	1	6	5	4	3	3	5	4
8946	3	1	0	0	0	0	0	1	5	2	54	0	3	1	50	2	3	5	4	4	4					7	6	6	2	7	1	6	4	1	4	6	2	2	6	2	4	2	7	5	4	5	5	5	4
8949	1	1	0	0	0	0	0	1	4	2	50	0	3	1	2	4	9	4	3	4	3					7	6	6	2	7	2	3	4	6	5	5	3	7	5	3	5	1	7	5	5	4	3	3	3
8962	1	1	0	0	0	0	0	1	5	2	53	0	3	1	3	4	8	1	2	2	2					7	6	7	1	7	2	7	6	2	7	7	1	5	7	1	7	1	7	5	5	5	5	5	5
8976	2	1	0	0	0	0	0	1	5	2	54	0	3	1	43	3	7	4	3	4	3					6	5	6	2	6	2	6	6	2	7	6	2	2	6	2	6	1	6	5	5	5	5	5	5
8984	2	1	0	0	0	0	0	1	4	2	45	0	3	1	32	1	2	5	5	5	5					3	4	4	4	4	4	3	4	4	5	5	4	3	4	4	5	5	5	4	3	3	3	3	4
9010	2	1	0	0	0	0	0	1	5	2	52	0	3	1	43	3	7	4	3	3	3					5	4	5	5	4	4	5	4	4	5	5	4	5	4	5	4	1	4	2	3	2	2	3	3
[truncated: 81 more columns]

## Sheet: Datamap
[record]: Record number
Open numeric response
[QDevice]: Device Question
Values: 1-3
	1	Mobile
	2	PC/Desktop
	3	tablet/ipad
[iStartr1]: This survey is designed to help us understand the impact of the COVID-19 pandemic on the quality of life of dog lovers. The survey contains questions regarding how you may have been affected by the pandemic, your attitude towards pets, your social network, and how you have been feeling in the past few weeks.The survey is anonymous, and no one will ever know which were your answers. Th…
Values: 1-1
	1
S1: Which, if any, of the following animals do you currently own as pets?
Values: 0-1
	0	Unchecked
	1	Checked
	[S1r1]	Dog/puppy
	[S1r2]	Cat/kitten
	[S1r3]	Small animal (hamster, gerbil, guinea pig, rabbit, ferret, etc.)
	[S1r4]	Bird
	[S1r5]	Horse
	[S1r6]	None of these
[S2]: You indicated that you currently do not own a dog or puppy. Assuming you could, how interested would you be in owning a dog/puppy in the future?
Values: 1-5
	1	Not at all interested
	2	Not very interested
	3	Somewhat interested
	4	Very interested
	5	Extremely interested
[MRK_Sample]: To capture qualified sample type
Values: 1-2
	1	DOG OWNER SAMPLE
	2	OPEN DOG NON-OWNER SAMPLE
[S3]: Please indicate your current age.
Values: 16-99
[noanswerS3_n99]: No Answer
Values: 0-1
	0	Unchecked
	1	Checked
[MRK_Age]: To capture age bands based on S3
Values: 1-8
	1	18 years to 34 years
	2	35 years to 44 years
	3	45 years to 54 years
	4	55 years to 64 years
	5	65 years to 74 years
	6	75 years to 84 years
	7	85 or older
	8	Prefer not to answer
[S4]: Are you...?
Values: 1-4
	1	Male
	2	Female
	3	Other
	4	Prefer not to answer
[S5]: In which state do you live?
Values: 1-51
	1	Alabama
	2	Alaska
	3	Arizona
	4	Arkansas
	5	California
	6	Colorado
	7	Connecticut
	8	Delaware
	9	Florida
	10	Georgia
	11	Hawaii
	12	Idaho
	13	Illinois
	14	Indiana
	15	Iowa
	16	Kansas
	17	Kentucky
	18	Louisiana
	19	Maine
	20	Maryland
	21	Massachusetts
	22	Michigan
	23	Minnesota
	24	Mississippi
	25	Missouri
	26	Montana
	27	Nebraska
	28	Nevada
	29	New Hampshire
	30	New Jersey
	31	New Mexico
	32	New York
	33	North Carolina
	34	North Dakota
	35	Ohio
	36	Oklahoma
	37	Oregon
	38	Pennsylvania
	39	Rhode Island
	40	South Carolina
	41	South Dakota
	42	Tennessee
	43	Texas
	44	Utah
	45	Vermont
	46	Virginia
	47	Washington
	48	District of Columbia
	49	West Virginia
	50	Wisconsin
	51	Wyoming
[Region]: PROG: Region
Values: 1-4
	1	Northeast
	2	Midwest Region
	3	South Region
	4	West Region
[States_Division]: PROG: States - Division
Values: 1-9
	1	New England Division
	2	Middle Atlantic Division
	3	East North Central Division
	4	West North Central Division
	5	South Atlantic Division
	6	East South Central Division
	7	West South Central Division
	8	Mountain Division
	9	Pacific Division
S6: To what extent has the COVID-19 pandemic negatively affected you personally in each of the following areas?
Values: 1-5
	1	Has had an extremely negative effect
	2	Has had a very negative effect
	3	Has had a somewhat negative effect
	4	Has had little negative effect
	5	Has had no negative effect at all
	[S6r1]	On my finances/financially
	[S6r2]	On my emotions/emotionally
	[S6r3]	On my health/health-wise
	[S6r4]	On my lifestyle
[S7]: How many dogs or puppies do you own?
Values: 1-5
	1	One
	2	Two
	3	Three
	4	Four
	5	Five or more
[S8]: If you have more than one dog/puppy, please answer this and the following questions for only the dog/puppy you feel the closest to. What is the age of your dog/puppy or the one you feel closest to?
Values: 1-6
	1	12 months old or younger
	2	13 months to 3 years old
	3	4 to 6 years old
	4	7 to 9 years old
	5	10 to 12 years old
	6	13 years or older
[S9]: How long have you had this dog/puppy?
Values: 1-6
	1	12 months or less
	2	1 to 3 years
	3	4 to 6 years
	4	7 to 9 years
	5	10 to 12 years
	6	13 years or longer
[S10]: Do you consider this dog/puppy to be an assistance dog, an emotional support dog, or a service dog?
Values: 1-2
	1	Yes
	2	No
M1: Please answer each of the following questions as honestly as you can, in terms of how you feel right now.Please indicate the extent to which you agree or disagree with each statement.
Values: 1-7
	1	Strongly Disagree
	2	Moderately Disagree
	3	Slightly Disagree
	4	Unsure
	5	Slightly Agree
	6	Moderately Agree
	7	Strongly Agree
	[M1r1]	I really like seeing pets enjoy their food.
	[M1r2]	My pet means more to me than any of my friends. (or would if I had a pet)
	[M1r3]	I like (or would like) a pet in my home.
	[M1r4]	Having pets is a waste of money.
	[M1r5]	Housepets add happiness to my life (or would if I had a pet).
	[M1r6]	I feel that pets should always be kept outside.
	[M1r7]	I spend time every day playing with my pet (or I would if I had a pet).
	[M1r8]	I have occasionally communicated with a pet and understood what it was trying to express.
	[M1r9]	The world would be a better place if people would stop spending so much time caring for their pets and started caring more for other human beings instead.
	[M1r10]	I like to feed animals out of my hand.
	[M1r11]	I love pets.
	[M1r12]	Animals belong in the wild or in zoos, but not in the home.
	[M1r13]	If you keep pets in the house you can expect a lot of damage to furniture.
	[M1r14]	I like housepets.
	[M1r15]	Pets are funny but it’s not worth the trouble of owning one.
	[M1r16]	I frequently talk to my pet.
	[M1r17]	I hate animals.
	[M1r18]	You should treat your housepets with as much respect as you would a human member of your family.
M2: In this section, we’d like to know about your commitment to pets in general. Please indicate the extent to which you agree or disagree with each statement.
Values: 1-5
	5	Strongly Disagree
	4	Disagree
	3	Neutral
	2	Agree
	1	Strongly Agree
	[M2r1]	If a pet destroyed a $50 piece of furniture or personal item, I would get rid of it.
	[M2r2]	If a pet destroyed a $4,000 piece of furniture or personal item, I would get rid of it.
	[M2r3]	If a young pet required extensive veterinary care, I would get rid of it.
	[M2r4]	If an old pet required extensive veterinary care, I would get rid of it.
	[M2r5]	If a three-month-old puppy or kitten were having problems with housebreaking, I would get rid of it.
	[M2r6]	If a six-month-old puppy or kitten were having problems with housebreaking, I would get rid of it.
	[M2r7]	If an adult dog or cat were having problems with housebreaking, I would get rid of it.
	[M2r8]	If a three-month-old puppy or kitten were having problems with destructiveness, I would get rid of it.
	[M2r9]	If a six-month-old puppy or kitten were having problems with destructiveness, I would get rid of it.
	[M2r10]	If an adult dog or cat were having problems with destructiveness, I would get rid of it.
M3: In this section, you will be asked questions about the social support you believe is available to you. Please indicate the extent to which you agree or disagree with each statement.
Values: 1-7
	1	Very Strongly Disagree
	2	Strongly Disagree
	3	Slightly Disagree
	4	Neutral
	5	Slightly Agree
	6	Strongly Agree
	7	Very Strongly Agree
	[M3r1]	There is a special person who is around when I am in need.
	[M3r2]	There is a special person with whom I can share my joys and sorrows.
	[M3r3]	My family really tries to help me.
	[M3r4]	I get the emotional help and support I need from my family.
	[M3r5]	I have a special person who is a real source of comfort to me.
	[M3r6]	My friends really try to help me.
	[M3r7]	I can count on my friends when things go wrong.
	[M3r8]	I can talk about my problems with my family.
	[M3r9]	I have friends with whom I can share my joys and sorrows.
	[M3r10]	There is a special person in my life who cares about my feelings.
	[M3r11]	My family is willing to help me make decisions.
	[M3r12]	I can talk about my problems with my friends.
M4: Below is a list of the ways you might have felt or behaved. Please tell us how often you have felt this way during the past two weeks.										dependent variable
Values: 1-5
	1	Not at all or less than 1 day
	2	1-2 days
	3	3-4 days
	4	5-7 days
	5	Nearly every day for 2 weeks
	[M4r1]	My appetite was poor.
	[M4r2]	I could not shake off the blues.
	[M4r3]	I had trouble keeping my mind on what I was doing.
	[M4r4]	I felt depressed.
	[M4r5]	My sleep was restless.
	[M4r6]	I felt sad.
	[M4r7]	I could not get going.
	[M4r8]	Nothing made me happy.
	[M4r9]	I felt like a bad person.
	[M4r10]	I lost interest in my usual activities.
	[M4r11]	I slept much more than usual.
	[M4r12]	I felt like I was moving too slowly.
	[M4r13]	I felt fidgety.
	[M4r14]	I wished I were dead.
	[M4r15]	I wanted to hurt myself.
	[M4r16]	I was tired all the time.
	[M4r17]	I did not like myself.
	[M4r18]	I lost a lot of weight without trying to.
	[M4r19]	I had a lot of trouble getting to sleep.
	[M4r20]	I could not focus on the important things.
M5: Over the last 2 weeks, how often have you been bothered by the following problems?										Dependent variable
Values: 0-3
	0	Not at all
	1	Several days
	2	More than half the days
	3	Nearly every day
	[M5r1]	Feeling nervous, anxious or on edge
	[M5r2]	Not being able to stop or control worrying
	[M5r3]	Worrying too much about different things
	[M5r4]	Trouble relaxing
	[M5r5]	Being so restless that it is hard to sit still
	[M5r6]	Becoming easily annoyed or irritable
	[M5r7]	Feeling afraid as if something awful might happen
[M6]: How difficult have those problems made it for you to do your work, take care of things at home, or get along with other people?
Values: 1-4
	1	Not difficult at all
	2	Somewhat difficult
	3	Very difficult
	4	Extremely difficult
M7: Below are a number of statements about happiness. Please indicate the extent to which you agree or disagree with each.You will need to read the statements carefully because some are phrased positively and others negatively.																	dependent variable
Values: 1-6
	1	Strongly Disagree
	2	Moderately Disagree
	3	Slightly Disagree
	4	Slightly Agree
	5	Moderately Agree
	6	Strongly Agree
	[M7r1]	I don’t feel particularly pleased with the way I am
	[M7r2]	I am intensely interested in other people
	[M7r3]	I feel that life is rewarding
	[M7r4]	I have very warm feelings towards almost everyone
	[M7r5]	I rarely wake up feeling rested
	[M7r6]	I am not particularly optimistic about the future
	[M7r7]	I find most things amusing
	[M7r8]	I am always committed and involved
	[M7r9]	Life is good
	[M7r10]	I do not think that the world is a good place
	[M7r11]	I laugh a lot
	[M7r12]	I am well satisfied about everything in my life
	[M7r13]	I don’t think I look attractive
	[M7r14]	There is a gap between what I would like to and what I have done
	[M7r15]	I am very happy
	[M7r16]	I find beauty in some things
	[M7r17]	I always have a cheerful effect on others
	[M7r18]	I can fit in everything I want to
	[M7r19]	I feel like I am not especially in control of my life
	[M7r20]	I feel able to take anything on
	[M7r21]	I feel fully mentally alert
	[M7r22]	I often experience joy and elation
	[M7r23]	I do not find it easy to make decisions
	[M7r24]	I do not have a particular sense of meaning and purpose in my life
	[M7r25]	I feel I have a great deal of energy
	[M7r26]	I usually have a good influence on events
	[M7r27]	I do not have fun with other people
	[M7r28]	I don’t feel particularly healthy
	[M7r29]	I do not have particularly happy memories of the past
[D1]: Including yourself, how many people currently live in your household?
Values: 1-5
	1	1
	2	2
	3	3
	4	4
	5	5+
[D1b]: Which of the following best describes your marital status?
Values: 1-7
	1	Single, never married
	2	Married
	3	Domestic partnership/in a relationship
	4	Widowed
	5	Divorced
	6	Separated
	7	Prefer not to answer
[D2]: What is the highest degree or level of education that you have completed?
Values: 1-6
	1	Some high school or less
	2	Graduated from high school or equivalent (GED)
	3	Some college/associate degree
	4	Graduated college
	5	Post-graduate work or degree
	6	Prefer not to answer
[D3]: Which of the following best describes your current employment status?
Values: 1-6
	1	Employed full-time
	2	Employed part-time
	3	Student
	4	Unemployed
	5	Retired
	6	Prefer not to answer
[D4]: Do you consider where you live to be...?
Values: 1-3
	1	Rural
	2	Urban
	3	Suburban
[D5]: Are you of Hispanic origin or descent?
Values: 1-2
	1	Yes
	2	No
[D6]: Which of the following best describes your racial or ethnic background?
Values: 1-6
	1	White or Caucasian
	2	Black or African American
	3	Native American or American Indian
	4	Asian/Pacific Islander
	5	Other
	6	Prefer not to say
[D7]: Please indicate your annual household income before taxes.
Values: 1-9
	1	Less than $30,000
	2	$30,000-$49,999
	3	$50,000-$74,999
	4	$75,000-$99,999
	5	$100,000-$124,999
	6	$125,000-$149,999
	7	$150,000-$199,999
	8	$200,000 or more
	9	Prefer not to answer
